# Supplementary material for: Temporal variations in reference evapotranspiration in the Tarim River basin, Central Asia
Source: PLoS One. 2021 Jun 16;16(6):e0252840. doi: 10.1371/journal.pone.0252840 (PMC8208581; doi:10.1371/journal.pone.0252840)
Supplement: S1 Data — (XLSX) [file pone.0252840.s001.xlsx]

## Sheet: year
行标签	year	year	year	year	year	year	year	year	year	year	year	year	year	year	year	year	year	year	year	year	year	year	year	year	year	year	year	year	year	Mean value
1960	1032.53	1104.44	1566.78	1267.24	624.889	1113.73	1392.44	962.709	854.405	1048.87	1364.53	1282.58	730.188	1130.07	1160.85	1121.3	1155.4		1191.77	1285.72	1458.94	1005.1	1153.53	1186.42	1215.6	1171.57	1294.53	1161.66	1276.55	1154.08
1961	1028.52	1209.44	1556.34	1355.75	678.311	1163.96	1408.78	1032.29	932.224	1128.56	1474.84	1327.95	822.847	1138.03	1242.25	1156.31	1240.12	1172.24	1299.58	1289.24	1432.57	1011.68	1210.36	1176.62	1216.71	1131.02	1330.38	1128.47	1434.19	1197.57
1962	1017.22	1267.36	1647.93	1320.43	666.557	1101.43	1422.16	1003.78	854.454	1098.69	1435.41	1347.9	702.552	1025.49	1206.19	1094.21	1120.71	1136.82	1207.94	1247.36	1451.43	950.671	1242.73	1126.88	1227.69	1127.19	1253.05	1109.35	1469.59	1168.39
1963	1037.7	1268.88	1647.88	1340.92	657.486	1116.33	1459.68	1038.03	808.923	1088.96	1372.63	1352.53	735.803	1092.8	1259.83	1114.06	1187.85	1132.91	1190.78	1233.74	1440.59	1047.44	1302.17	1167.72	1300	1197.2	1296.91	1233.15	1453.08	1192.28
1964	1001.25	1145.41	1627.75	1277.4	610.825	1049.43	1401.59	1025.6	815.556	1088.71	1326.36	1378.66	712.146	1037.54	1162.43	1053.66	1136.81	1147.7	1146.66	1184.85	1427.06	982.017	1200.22	1115.92	1246.29	1171.24	1294.88	1194.51	1483.42	1153.31
1965	1066.51	1245.8	1651.27	1330.37	679.24	1103.43	1388.47	1071.48	899.638	1091.72	1313.29	1483.71	716.513	1094.47	1213.99	1137.26	1182.28	1157.41	1191.24	1222.71	1479.56	953.479	1263.91	1125.9	1305.95	1196.92	1278.28	1213.88	1648.45	1196.8
1966	1020.18	1205.42	1551.47	1270.27	646.207	1078.45	1305.41	1038.33	870.513	1102.13	1308.53	1372.64	708.556	1121.93	1210.5	1101.43	1094.1	1140.07	1160.47	1189.52	1454.32	979.443	1218.41	1140.96	1220.2	1166.43	1259.84	1216.23	1511.1	1160.8
1967	1012.88	1266.69	1592.02	1270.32	665.869	1078.77	1340.68	1035.9	883.336	1114.44	1247.98	1390.77	720.029	1026.45	1130.46	1058.63	1064.22	1157.24	1097.29	1170.63	1415.09	1001.08	1196.09	1132.12	1218.53	1141.04	1184.44	1200.96	1488.56	1148.36
1968	1029.08	1356.34	1610.29	1305.5	667.542	1128.69	1269.2	996.233	888.109	1109.87	1294.77	1446.96	713.517	1049.53	1173.94	1082.5	1074.51	1179.62	1113.02	1239.88	1564.86	1000.83	1181.52	1195.75	1241.44	1189.67	1279.71	1240.98	1559.51	1178.74
1969	1014.76	1251.48	1724.79	1265.5	681.319	1128.07	1237.76	1031.29	913.162	1092.05	1270.87	1436.11	717.211	1068.44	1212.95	1080.75		1195.89	1118.82	1306.47	1549.79	1030.55	1179.54	1274.54	1272.73	1285.82	1283.05	1231.82	1582.08	1194.2
1970	1036.76	1303.12	1666.09	1188.27	682.441	1129.71	1222.27	1062.65	934.409	1103.38	1279.49	1395.93	757.79	1106.05	1277.14	1204.46	1104.24	1288.11	1159.98	1340.71	1517.26	1062.32	1204.09	1261.6	1291.13	1261.87	1296.42	1206.68	1608.23	1205.26
1971	1020.72	1403.08	1670.1	1221.62	675.112	1097.82	1172.22	1032.64	895.183	1076.92	1267.54	1386.48	767.648	1154.41	1249.57	1190.38	1083.16	1255.18	1205.72	1280.71	1503.72	1050.26	1154.75	1102.76	1256.23	1238.87	1391.85	1188.65	1538.43	1190.75
1972	1030.14	1269.18	1671.94	1191.17	674.358	1102.84	1143.37	1004.92	860.72	1067.11	1236.34	1359.14	661.191	1081.59	1162.21	1106.98	1058.43	1193.46	1194.3	1268.6	1462.31	983.198	1119.62	1139.6	1240.44	1123.23	1325.96	1103.22	1625.27	1153.82
1973	1073.75	1306.75	1599.27	1096.71	706.681	1128.84	1175.69	1031.89	909.454	1065.63	1219.18	1343.18	790.711	1193.16	1237.64	1255.53	1123.68	1274.96	1221.32	1303.87	1518.83	1026.57	1166.33	1130.08	1297.54	1198.23	1421.09	1240.04	1537.66	1192.91
1974	1033.64	1375.05	1594.63	1199.22	700.85	1107.07	1153.98	988.081	858.205	1027.43	1140.4	1345.9	697.149	1052.92	1189.37	1101.79	1066.73	1190.67	1154.22	1337.14	1439.4	945.866	1134.45	1027.76	1213.76	1158.58	1288.26	1229.01	1598.47	1150
1975	978.717	1299.23	1677.01	1186.9	673.72	1087.16	1173.68	1047.87	929.808	1019.61	1145.04	1276.25	742.548	1093.6	1208.72	1160.7	1116.7	1237.17	1192.82	1300.89	1323.75	948.16	1189.26	1035.76	1206.29	1146.98	1352.56	1242.33	1541.98	1156.39
1976	983.802	1271.4	1621.08	1205.06	638.625	1084.76	1162.48	996.89	862.976	1016.09	1144.03	1279.59	766.49	1090.06	1178.8	1148.48	1158.94	1216.29	1149.64	1296.24	1310.61	1015.49	1133.36	1011.74	1244.48	1186.95	1350.23	1224.65	1510.09	1146.87
1977	1028.4	1298.99	1647.3	1302.51	687.943	1094.02	1222.5	1034.95	889.831	1068.83	1211.37	1297.6	794.031	1163.15	1198.03	1150.81	1202.85	1209.02	1152.02	1302.9	1353.03	990.772	1176.99	988.591	1237.48	1137.66	1331	1196.9	1558.47	1169.93
1978	1065.29	1310.67	1697.5	1350.86	695.35	1060.11	1289.28	1003.83	900.059	1044.67	1229.35	1309.82	797.464	1153.44	1173.91	1193.63	1256.43	1254.87	1128.42	1307.82	1409.88	1067.17	1173.17	1029.22	1273.44	1139.6	1338.21	1249.39	1632.45	1190.87
1979	1044.11	1250.2	1556.99	1262.28	652.762	1045.25	1229.13	962.175	899.765	998.937	1240.33	1267.38	769.433	1120.14	1221.72	1196.35	1225.51	1179.88	1050.97	1230.11	1318.54	1006.51	1156.96	1080.64	1250.67	1206.61	1318.96	1249.95	1430.71	1152.52
1980	1053.17	1288.72	1638.72	1352.99	684.539	1074.24	1252.77	1036.53	935.519	1027.72	1252.31	1347.66	764.297	1117.9	1162.9	1184.12	1249.99	1259.43	1070.58	1313.93	1563.31	1023.98	1114.37	1152.55	1233.78	1220.2	1385.02	1228.16	1556.14	1191.23
1981	1055.72	1297.41	1597.96	1281.5	668.457	1045.26	1232.11	946.255	869.503	1005.71	1142.38	1240.59	706.353	1096.54	1147.01	1073.77	1228.24	1143.12	1035.24	1264.59	1482.5	1385.31	1086.4	1095.64	1173.91	1124.99	1285.27	1123.97	1491.91	1149.23
1982	1015.85	1351.74	1682.23	1352.61	668.357	1069.95	1271.14	999.004	940.171	1032.84	1182.53	1267.76	702.017	1031.05	1092.62	1074.74	1197.5	1180.58	1064.73	1272.5	1410.72	1304.9	1124.86	1083.52	1178.77	1122.93	1262.2	1105.64	1520.93	1157.39
1983	1076.24	1362.22	1713.26	1286.22	695.912	1040.73	1188.65	975.084	903.757	1045.6	1147.63	1163.2	727.006	1102.72	1107.02	1126.05	1189.82	1199.35	1071.47	1203.15	1411.5	1371.23	1127.82	1097.47	1186.07	1161.16	1247.3	1074.3	1446.57	1153.4
1984	1084.42	1325.09	1582.63	1289.42	671.711	1058.88	1168.63	1048.12	879.419	1001.4	1166.04	1204.04	829.379	1134.8	1076.38	1113.31	1199.2	1186	1106.02	1225.74	1466.31	1528.2	1145.27	1092.84	1174.76	1236.02	1212.2	1194.12	1469.87	1167.94
1985	1097.65	1395.56	1699.48	1306.85	684.887	1034.98	1139.52	1054.66	888.224	957.479	1197.69	1214.93	784.643	1156.76	1134.23	1137.83	1243.7	1247.3	1062.67	1224.19	1499.03	1389.85	1126.47	1097.92	1108.66	1206.73	1231.91	1140.21	1545.76	1172.75
1986	1062.19	1327.64	1690.97	1290.97	679.529	991.787	1168.03	1037.64	880.895	985.48	1198.17	1255.71	734.277	1080.12	1100.62	1061.73	1198.76	1206.64	1081.82	1282.56	1420.69	1232.8	1133.11	1099.66	1113.23	1182.48	1185.69	1135.56	1610.05	1152.72
1987	1059.45	1284.78	1696.02	1206.16	650.613	968.045	1134.15	1023.25	887.933	944.067	1126.09	1207.45	734.695	1130.84	1055.15	1059.64	1193.4	1233.75	1133.2	1212.11	1315.72	1363.73	1089.19	1051.71	1116.34	1134.61	1139.49	1063.98	1555.47	1130.04
1988	1028.8	1252.53	1564.33	1229.74	662.88	948.606	1076.36	957.427	843.807	951.854	1075.79	1174.54	760.32	1080.02	1046.8	1039.21	1206.37	1246.32	1101.8	1191.02	1355.59	1478.72	1085.94	1018.02	1097.31	1127.56	1085.48	1066.29	1526.17	1113.09
1989	987.337	1249.17	1757.25	1249.03	649.241	911.863	1066.74	927.03	857.693	960.875	1014.63	1189.65	705.09	1180.03	998.668	1011.38	1169.68	1196.84	1069.3	1172.76	1278.72	1329.67	1026.06	1000.62	1078.88	1089.47	1074.95	987.716	1565.39	1095.03
1990	1049.53	1305.08	1776.97	1277.88	704.247	953.6	1108.95	1022.44	899.232	990.754	1156.98	1183.46	818.386	1266.92	1024.84	1071.52	1279.07	1194.48	1105.52	1155.88	1299.24	1472.83	1057.15	1025.4	1153.68	1129.35	1151.46	1069.24	1532.03	1146.07
1991	979.664	1308.97	1669.31	1228.04	686.894	946.152	1087.18	983.647	852.079	934.191	1084.6	1086.78	738.399	1163.78	1034.1	983.033	1170.01	1064.7	954.206	1145.04	1283.97	1351.56	1069.63	992.1	1097.15	1074.56	1036.85	997.511	1558.91	1088.38
1992	993.717	1194.89	1587.66	1241.44	660.336	940.31	1039.37	967.394	850.463	946.502	1034.68	1110.43	715.458	1140.66	1013.23	979.401	1153.65	1036	1020.38	1168.57	1273	1256.59	1031.25	955.141	1063.63	1116.29	1017.13	951.043	1465.05	1066.33
1993	960.98	1199	1557.06	1223.95	660.232	1027.44	1005.81	1022.05	888.186	988.419	1056.57	1139.87	729.09	1171.09	1080.56	963.375	1149.02	1031.38	1067.59	1163.7	1403.11	1353.67	1095.93	1026.94	1063.77	1116.64	1042.45	1013.95	1460.22	1091.8
1994	941.475	1272.51	1624.61	1216.39	658.079	979.978	1088.59	1068.1	905.576	980.171	1129.74	1163.1	748.233	1282.81	1093.94	1004.6	1166.7	1124.6	1091.89	1231.01	1485.23	1426.49	1080.61	1040.58	1234.79	1146.38	1092.53	1009.89	1564.58	1132.87
1995	1019.37	1316.05	1544.18	1160.22	665.442	970.176	1016.42	1047.24	866.938	987.544	1146.02	1104.65	718.465	1110.84	1059.18	957.205	1022.58	1087.57	1048.09	1212.45	1404.06	1323.56	1009.93	996.057	1129.88	1062.09	989.806	989.2	1481.78	1084.38
1996	948.162	1262.58	1575.53	1132.19	650.534	918.263	977.948	958.88	816.518	964.773	1108.25	1168.19	713.588	1127.69	1040.5	920.93	957.705	1033.63	1048.54	1197.31	1350.54	1315.52	950.982	1013.47	1119.24	1084.98	929.068	967.691	1494.85	1060.28
1997	959.49	1425.52	1716.72	1306.12	721.784	987.79	1038.13	1067.45	863.732	1060.89	1210.85	1356.32	750.755	1315.2	1138.97	1015.38	1072.5	1066.44	1097.98	1285.71	1428.43	1056.28	1047.95	1124.07	1318.72	1167.57	1010.88	1044.95	1572.7	1145.84
1998	850.338	1252.28	1626.63	1179	717.848	922.507	958.239	1039.55	847.034	958.279	1128.55	1183.58	715.765	1178.79	1143.8	984.123	970.342	1029.42	973.554	1174.41	1324.64	1068.86	985.023	1048.49	1220.64	1149.9	1004.7	1025.19	1463.47	1073.27
1999	851.288	1247.99	2376.53	1269.63	701.448	990.012	978.75	1053.61	888.878	893.595	1137.58	1213.14	736.993	1244.05	1210.15	984.142	1029.63	1075.82	1018.48	1176.84	1375.47	989.973	1023.65	1165.26	1295.96	1177.84	1037.1	1067.22	1543.3	1129.46
2000	890.849	1227.13	2317.5	1241.55	632.671	915.601	992.15	1052.09	884.374	906.621	1154.47	1271.09	710.65	1266.12	1258.36	980.636	1067.7	1049.07	1003.83	1106.35	1374.24	1008.73	1015.91	1259.7	1290.92	1176.52	1026.93	1135.84	1489.76	1127.84
2001	1013.29	1266.58	2405.34	1306.31	660.378	1001.33	1027.2	1054.52	847.339	932.973	1210.03	1283.91	733.315	1181.49	1254.91	985.214	1181.16	1036.6	935.202	1061.49	1398.37	1039.08	1095.25	1280.05	1303.24	1299.05	981.126	1114.7	1550.28	1153.09
2002	962.167	1209.34	2335.93	1248.13	652.025	1020.79	1029.11	1040.89	793.26	950.307	1193.6	1296.65	750.2	1179.43	1252.66	967.354	1180.25	1021.66	955.465	1090.88	1331.98	1032.26	1068.71	1241.94	1261.17	1266.39	945.066	1053.9	1475.4	1131.27
2003	933.721	1173.93	2247.79	1158.93	689.116	995.637	996.781	989.487	855.828	911.651	1136.26	1224.12	736.816	1174.84	1219.89	1018.23	1139.27	1002.66	924.673	1071.89	1311.1	1002.41	1050.58	1198.23	1262.79	1237.07	986.793	1072.25	1417.63	1108.29
2004	973.476	1268.18	2361.83	1264.35	730.168	1062.32	1033.58	1055.91	874.132	1034.71	1195.76	1253.66	736.888	1202.57	1237.18	1072.98	1242.79	1026.53	1014.05	1151.79	1395.48	1320.36	1100.68	1293.45	1374.78	1270.61	1054.76	1158.06	1537.77	1182.72
2005	1007.91	1197.67	2350.56	1252.24	662.25	1051.28	1202.96	1077.94	936.015	1089.82	1085.77	1208.98	687.187	1073.96	1174.6	992.123	1139.8	1088.48	1067.76	1187.98	1298.63	1315.37	1095.52	1175.74	1288.95	1225.8	1155.1	1112.45	1488.67	1161.78
2006	1015.54	1230.82	2379.56	1304.74	659.578	1084.74	1173.7	1087.86	917.223	1069.31	1108.72	1226.43	763.261	1179.67	1203.08	1052.5	1132.4	1112.24	1070.48	1177.03	1324.31	1452.5	1081.13	1205.28	1314.92	1246.8	1146.39	1134.51	1520.55	1185.35
2007	1017.38	1192.29	2332.77	1328.4	705.448	1113.8	1202.75	1127.89	923.99	1094.64	1124.95	1261.66	794.296	1240.79	1251.06	1080.44	1188.45	1124.89	1090.78	1234.3	1383.51	1429.29	1137.81	1275.37	1365.94	1292.11	1212.99	1157.53	1517.14	1213.89
2008	1010.9	1231.51	2397.37	1300.84	697.933	1109.73	1183.94	1081.11	957.341	1107.53	1113.45	1250.21	772.849	1192.67	1221.32	1016.2	1161.78	1077.58	1091.61	1259.85	1312.36	1381.8	1144.77	1223.96	1339.56	1256.98	1206.57	1117.52	1547.61	1198.86
2009	1016.9	1180.23	2400.14	1315.57	661.516	1117.88	1164.83	1153.34	948.69	1148.14	1133.71	1260.29	720.314	1206.73	1281.41	1069.32	1234.49	1101.1	1110.07	1296.57	1309.8	1373.34	1221.58	1283.5	1396.91	1283.95	1258.67	1182.47	1547.55	1219.97
2010	1075.95	1167.9	2328.43	1280.32	654.937	1073.14	1163	1085.04	908.291	1102.14	1054.65	1187.87	733.197	1104.54	1168	985.625	1093.25	981.104	1078.35	1182.37	1254.48	1354.67	1078.74	1136.87	1270.79	1191.9	1189.44	1063.03	1467.3	1152.25
2011	1087.06	1150.56	2386.9	1285.27	645.308	1099.31	1177.82	1132.47	932.684	1302.55	1088.54	1242.53	759.422	1131.21	1236.43	996.547	1152.01	980.995	1066.87	1219.1	1298.45	1498.42	1150.6	1196.39	1361.21	1213.52	1203.68	1114.66	1536.31	1194.72
2012	944.023	1173.73	2336.83	1263.75	728.665	1082.69	1195.02	1115.72	926.104	1286.95	1080.96	1248.09	734.804	1073.91	1191.46	999.486	1117.18	958.221	1017.66	1197.04	1273.88	1280.82	1055.49	1139.87	1295.8	1235.7	1189.29	1080.67	1463.4	1161.63
2013	928.994	1158.02	2361.39	1264.35	695.299	1085.28	1196.26	1175.43	933.902	1248.99	1096.98	1270.25	811.793	1144.36	1203.4	1068.9	1136.44	1018.6	1063.11	1212.5	1287.94	1497.03	1092.07	1178	1348.76	1256.27	1266.39	1109.52	1508.59	1193.75
2014	921.817	1163.17	2253.41	1251.37	687.592	1005.27	1137.62	1141.9	914.986	1276.05	1103.17	1295.44	797.569	1158.84	1400.37	1048.4	1185	1097.91	1072.76	1223.49	1204.6	1434.26	1162.54	1217.47	1263.64	1191.67	1312.61	1108.89	1498.98	1190.72
2015	940.134	1150.27	2228.73	1280.43	690.054	1015.3	1136.35	1167.12	899.568	1266.3	1077.06	1325.17	771.618	1169.25	1382.67	1030.26	1197.93	1073.99	1061.39	1271.32	1199.52	1436.2	1178.62	1218.51	1310.8	1202.78	1345.68	1150.12	1507.17	1196.01
2016	945.465	1104.1	2341.58	1249.44	664.979	1035.04	1635.76	1239.29	896.167	1188.67	1064.49	1236.82	741.576	1163.11	1354.28	1052.02	1196.93	1088.52	1090.6	1251.38	1214.76	1455.74	1162.24	1199.56	1269.57	1155.51	1335.99	1212.53	1498.12	1208.42
2017	942.836	1069.51	2414.23	1305.8	676.84	1091.39	1621.29	1207.78	938.285	1277.47	1069.76	1261.86	712.955	1052.58	1305.58	1011.49	1141.53	1029.24	1075	1257.9	1220.23	1353.08	1149.78	1149.31	1288.95	1157.44	1307.9	1171.3	1509.89	1199.01
																													z	-0.2547
																														-0.049345

## Sheet: spring
行标签	spring	spring	spring	spring	spring	spring	spring	spring	spring	spring	spring	spring	spring	spring	spring	spring	spring	spring	spring	spring	spring	spring	spring	spring	spring	spring	spring	spring	spring	Mean value
1960	322.861	315.062	444.084	391.881	171.393	355.626	426.828	282.738	258.687	322.028	387.351	425.285	177.878	310.083	328.599	304.599	336.23		356.395	409.415	456.178	278.494	335.842	352.503	359.354	372.861	398.128	362.727	386.981	343.932
1961	334.339	378.181	460.867	452.206	222.595	380.673	454.262	344.871	319.709	373.559	468.174	413.042	228.297	337.453	393.268	357.508	390.612	359.485	415.384	415.193	467.461	288.473	382.307	393.925	389.7	368.014	421.053	371.879	421.787	379.458
1962	328.386	393.102	474.161	426.985	211.337	379.994	456.857	327.403	273.322	363.151	462.838	447.7	198.814	303.858	373.049	339.469	378.719	364.028	408.384	428.4	479.365	285.129	393.347	375.833	393.156	382.029	435.378	367.368	443.368	375.687
1963	323.575	382.041	482.614	413.784	205.155	360.37	452.848	326.326	262.115	345.974	419.366	424.345	197.081	323.7	394.096	335.213	381.522	342.362	390.058	408.056	450.642	297.495	424.73	377.107	409.3	407.531	400.023	404.031	438.093	371.709
1964	316.889	327.664	444.28	394.163	170.989	327.358	443.194	312.147	260.179	336.748	396.302	409.685	192.848	303.701	345.712	314.446	355.601	341.982	371.431	378.746	437.602	282.214	361.551	365.717	400.288	401.92	414.183	391.894	413.726	352.178
1965	341.37	384.527	518.045	416.487	205.167	359.725	448.733	343.423	282.848	341.189	409.023	491.891	199.709	320.379	369.767	325.19	374.932	347.24	381.229	421.934	493.181	276.061	388.593	363.761	408.381	377.65	400.901	390.239	497.155	375.129
1966	313.167	335.751	436.782	391.025	174.918	349.705	410.356	314.005	301.261	356.303	408.985	445.128	183.804	339.991	376.753	315.907	359.641	346.363	359.162	394.968	465.525	274.129	368.93	352.318	369.319	382.984	402.897	379.766	445.847	357.093
1967	326.123	381.818	489.557	402.627	202.121	361.363	416.174	334.315	292.206	357.607	403.228	449.691	191.365	295.61	368.52	315.037	328.467	347.868	349.148	395.708	463.765	265.874	367.985	351.557	380.315	365.029	384.161	374.415	450.51	359.04
1968	337.473	413.993	482.583	415.124	210.588	368.649	409.702	309.501	279.958	341.314	400.738	443.742	173.009	284.439	356.652	312.21	340.178	349.002	359.74	400.708	499.475	270.497	343.836	366.514	372.666	378.619	422.361	381.075	458.924	361.492
1969	329.258	386.68	529.519	401.033	200.476	376.6	403.415	321.785	275.739	341.825	399.626	480.287	198.13	308.876	369.569	329.794		368.395	350.538	426.196	503.7	305.112	364.143	395.095	400.902	417.97	426.505	397.003	482.918	374.682
1970	329.441	375.701	481.823	368.687	211.038	360.049	402.053	334.741	301.004	353.417	390.891	443.093	212.53	335.758	395.196	344.678	358.644	388.079	372.401	435.495	474.437	306.761	375.737	383.119	391.949	404.634	400.408	382.701	425.534	370.345
1971	336.736	394.311	470.562	399.561	201.365	384.594	379.244	347.515	296.551	342.715	407.906	460.918	221.518	371.804	387.901	383.94	364.676	416.059	401.337	430.648	492.855	307.905	370.558	383.256	416.157	410.181	465.743	403.977	460.094	383.124
1972	332.161	382.01	500.121	382.947	216.911	356.931	362.419	323.876	277.439	347.262	388.946	451.6	189.65	334.374	348.571	333.48	349.111	372.678	397.037	424.654	497.122	281.987	355.339	374.569	394.107	387.088	445.475	356.679	511.165	368.128
1973	333.055	352.264	461.577	348.046	192.477	356.852	379.868	319.891	276.088	345.144	369.869	444.724	191.42	356.361	366.096	344.162	360.847	389.556	387.128	417.6	456.641	290.26	365.125	364.607	406.709	383.68	437.155	378.701	436.609	362.5
1974	353.511	423.131	492.021	386.848	231.921	384.159	386.973	333.354	286.223	343.071	376.884	449.739	208.787	331.077	377.989	355.194	369.817	401.325	391.785	457.493	495.356	292.978	379.714	348.965	408.72	396.957	429.851	412.29	493.553	379.3
1975	320.075	392.911	470.657	365.13	210.181	359.727	393.106	344.907	310.2	329.962	356.681	406.482	191.091	321.212	363.387	352.404	358.03	381.102	385.95	411.868	436.732	266.095	374.075	328.35	380.416	385.995	431.276	400.201	432.615	360.718
1976	316.746	376.888	479.539	397.031	190.172	374.08	362.045	340.184	292.797	330.494	374.772	426.643	203.113	335.826	360.991	357.623	380.347	392.163	384.398	439.125	438.747	284.605	361.014	336.812	390.407	380.048	431.24	380.805	437.333	364
1977	338.65	402.171	477.69	406.245	199.81	382.845	404.262	341.981	296.403	361.862	411.651	424.608	222.352	359.919	380.522	357.776	399.559	386.512	377.288	426.415	419.714	276.26	377.432	317.4	402.916	378.953	421.402	387.701	423.114	371.152
1978	347.716	392.964	507.106	424.095	206.082	358.733	418.762	329.058	294.035	339.972	387.089	434.331	199.179	338.006	366.908	350.051	401.007	386.752	371.644	434.018	431.842	310.336	383.24	328.101	415.029	383.073	421.525	412.877	475.827	374.116
1979	347.236	361.663	445.35	382.516	199.561	345.901	388.412	280.682	277.146	308.638	371.891	381.155	173.508	329.005	353.774	329.509	377.853	346.662	326.288	385.62	423.781	273.662	350.384	321.198	361.648	392.985	400.908	386.036	423.776	346.44
1980	347.161	392.038	466.348	415.354	187.783	352.676	416.656	342.744	300.615	336.999	393.959	423.229	207.463	335.847	357.918	351.835	405.369	393.804	354.227	441.388	487.839	302.507	355.104	367.935	387.788	401.507	440.522	400.722	427.596	372.239
1981	356.156	415.008	504.201	433.165	212.804	367.992	408.328	306.403	282.233	334.559	370.976	442.06	199.906	361.77	375.178	363.785	405.906	383.571	339.912	448.856	494.681	421.514	361.674	364.651	402.954	390.032	429.635	385.604	476.583	380.693
1982	353.485	401.253	468.842	425.971	209.557	364.596	416.8	329.338	319.49	358.894	398.139	414.15	208.559	332.713	347.536	356.05	395.998	375.871	340.724	430.461	460.621	387.891	362.638	352.919	371.921	364.937	414.299	359.772	441.461	371.203
1983	339.819	408.637	491.91	414.092	215.064	342.904	371.972	299.891	285.12	342.466	362.709	376.286	181.16	313.574	319.854	313.952	356.308	364.113	328.958	403.956	441.87	390.644	338.627	339.762	364.838	367.038	391.192	345.357	428.467	353.122
1984	345.388	377.006	469.093	401.08	178.865	343.467	386.594	325.716	273.471	317.029	350.821	396.763	212.988	331.224	328.385	339.384	374.117	358.497	348.046	416.503	468.199	443.395	347.035	348.201	369.597	393.085	390.348	379.249	445.045	360.641
1985	346.344	397.245	487.005	399.212	193.605	355.466	365.283	330.955	275.966	311.108	353.612	378.803	205.762	332.831	352.736	327.315	392.295	370.56	333.106	394.15	470.67	413.751	352.102	351.524	353.575	375.051	384.337	363.105	443.694	359.006
1986	344.535	378.538	501.297	389.789	196.066	326.847	370.108	328.762	293.094	317.806	370.408	385.733	189.441	315.547	356.7	301.267	351.178	350.58	325.997	416.28	463.065	333.87	359.634	358.246	353.515	376.25	382.022	358.703	449.408	353.265
1987	341.545	379.435	483.017	382.615	193.817	337.017	363.832	326.749	279.607	303.842	358.112	392.364	205.375	330.814	318.949	321.587	373.017	387.795	357.751	412.211	412.717	422	342.791	339.879	352.835	359.801	354.549	330.455	438.448	351.825
1988	303.696	353.33	443.615	369.567	172.175	300.139	332.153	295.585	256.659	297.776	320.945	359.76	205.764	315.495	323.633	294.525	378.628	369.96	344.695	374.107	436.913	460.418	342.773	335.645	352.229	352.443	346.806	339.73	423.845	338.035
1989	325.364	402.779	556.418	398.645	205.425	303.353	347.035	308.033	282.915	320.495	331.959	409.319	182.645	347.263	325.91	294.464	376.976	373.402	352.803	418.754	430.073	393.715	333.349	319.767	339.975	358.551	353.291	321.796	481.939	351.6
1990	320.267	356.385	486.044	394.735	199.19	310.049	344.574	320.615	279.06	314.678	345.323	379.686	210.729	341.213	313.506	314.777	398.565	360.61	351.122	386.705	407.876	433.187	334.25	319.595	369.398	350.773	359.85	341.794	434.585	347.557
1991	323.313	404.679	509.771	372.118	208.73	310.06	350.02	313.851	272.921	301.295	340.734	363.559	206.158	333.171	318.891	266.529	369.861	305.546	309.893	392.285	424.016	378.883	338.055	311.216	343.947	347.809	351.088	317.127	451.545	339.209
1992	319.2	347.527	475.113	382.375	200.662	307.449	341.772	304.749	268.192	305.371	332.997	366.373	174.1	303.867	289.708	280.87	358.991	330.042	333.308	394.363	409.36	336.711	313.057	278.363	328.667	361.176	332.368	301.33	443.197	328.319
1993	320.018	348.605	451.092	388.237	194.764	339.273	322.195	330.51	282.007	320.062	340.383	377.002	184.742	328.607	331.333	292.409	380.412	334.428	353.563	377.888	446.107	405.521	352.869	326.783	349.284	374.404	337.928	323.249	429.569	342.87
1994	315.486	360.513	461.915	401.794	204.711	324.263	343.243	337.779	292.494	314.537	366.423	387.853	193.431	358.649	353.591	304.733	364.275	343.428	350.964	409.427	471.529	409.07	356.895	323.677	394.376	366.953	344.928	307.615	452.809	352.323
1995	332.145	399.385	475.784	384.819	201.497	340.964	337.889	349.501	281.042	323.313	383.082	377.369	182.968	305.499	318.593	292.772	318.513	342.853	351.313	431.497	459.092	381.095	305.803	307.515	355.551	336.714	325.301	303.697	444.496	343.106
1996	286.032	367.04	452.955	350.084	174.43	295.957	328.038	300.603	254.651	300.421	348.528	380.044	176.879	291.796	310.1	249.916	293.849	320.345	338.699	415.821	444.16	374.472	287.282	303.834	343.623	345.884	306.768	304.635	452.315	324.109
1997	319.454	435.583	538.054	422.75	215.35	332.546	352.905	353.107	291.594	367.228	408.072	480.371	220.462	392.812	375.459	306.02	349.307	326.366	368.836	463.294	477.763	284.603	349.182	367.864	421.488	383.817	336.295	340.339	499.004	371.722
1998	259.137	355.642	441.491	367.181	216.852	288.936	284.076	333.889	271.194	306.508	358.202	376.288	192.736	370.827	355.23	296.749	308.967	311.729	305.341	362.298	433.407	308.872	302.869	325.85	382.209	379.953	327.949	319.758	412.83	329.551
1999	280.155	372.105	643.921	397.55	222.953	323.448	310.902	338.586	277.301	290.836	358.587	393.675	197.052	363.511	363.146	302.559	325.701	330.932	332.587	380.365	432.429	273.056	322.929	333.82	390.579	371.008	332.994	319.792	423.041	345.018
2000	302.045	403.645	706.609	411.009	190.219	318.412	331.409	349.953	296.957	298.244	397.827	417.999	207.862	386.64	413.879	314.446	363.351	353.352	339.728	371.652	454.425	310.793	338.548	430.306	436.845	389.545	336.199	382.518	446.674	369.003
2001	331.028	403.617	656.457	421.216	206.003	343.893	327.032	340.908	276.235	299.137	394.923	416.063	220.663	376.006	411.982	324.449	391.967	326.376	320.589	347.385	452.742	315.717	377.185	403.21	423.792	419.699	317.607	355.049	442.58	367.018
2002	301.137	353.253	604.733	380.653	191.197	327.207	330.401	346.813	253.242	295.43	373.274	408.336	205.716	367.959	413.287	302.09	404.958	327.656	330.686	352.064	421.306	310.229	351.648	413.353	418.41	423.68	295.88	358.356	421.247	354.628
2003	289.553	326.282	598.296	349.306	199.155	318.796	324.535	298.037	260.763	285.283	354.834	381.684	186.154	327.371	369.248	276.306	355.61	299.318	305.62	334.924	402.649	283.087	327.316	370.908	382.483	389.113	303.806	332.836	382.886	331.592
2004	316.086	387.41	676.05	400.617	223.067	359.959	322.272	330.073	274.707	328.797	384.149	403.036	215.106	364.505	375.929	333.557	407.046	328.617	328.002	376.639	459.691	419.24	352.334	401.537	426.816	420.482	354.407	370.048	465.297	372.603
2005	329.075	389.258	699.796	406.395	210.085	355.715	393.825	343.583	301.221	349.836	353.061	397.569	190.339	315.92	355.407	307.561	363.308	346.107	357.019	400.442	426.284	351.205	342.054	363.635	392.892	386.629	368.539	352.55	455.348	365.678
2006	332.727	382.98	643.426	403.067	192.394	357.602	372.394	345.721	303.269	340.521	359.393	379.899	210.274	367.645	384.278	337.593	367.533	364.891	360.798	372.87	419.785	432.094	347.154	383.725	410.435	394.58	364.852	363.095	424.418	369.635
2007	325.748	369.259	664.522	427.218	236.254	379.813	384.407	366.478	308.223	352.488	367.742	409.26	240.768	380.09	389.506	341.905	390.864	369.646	376.861	417.692	455.036	446.892	367.327	417.221	432.719	412.522	401.509	367.289	436.97	387.456
2008	331.637	397.435	704.494	430.396	221.947	376.008	381.428	358.959	313.841	357.092	372.485	402.086	220.293	373.25	388.784	327.394	384.396	364.224	367.294	417.795	438.301	411.007	372.384	402.484	439.938	415.065	402.766	377.307	478.719	387.214
2009	317.924	357.133	676.694	413.236	206.16	359.001	372.748	364.854	313.684	369.915	366.067	406.596	213.764	352.101	394.935	320.701	397.347	351.027	366.096	416.894	427.293	423.909	396.358	410.755	438.185	415.191	411.068	378.455	476.895	383.275
2010	325.057	348.154	595.499	385.315	195.167	340.415	358.244	355.046	290.709	338.595	329.402	358.723	209.715	343.702	371.452	306.087	356.297	337.804	355.759	351.321	388.816	420.474	348.774	362.287	394.776	392.941	373.069	347.964	384.35	353.997
2011	337.801	355.737	661.433	416.285	171.105	356.873	367.931	355.941	296.764	403.6	345.2	383.453	223.187	337.447	375.567	313.738	366.819	310.2	342.044	387.641	415.276	427.323	363.65	383.052	428.749	388.393	380.908	365.905	451.218	369.422
2012	320.76	383.727	702.064	414.222	234.449	360.764	392.044	353.827	314.993	421.814	359.928	411.195	191.923	299.736	362.532	296.786	359.041	303.892	347.617	404.931	431.504	325.768	328.577	360.32	400.909	397.194	388.119	352.074	453.212	368.066
2013	313.406	375.841	723.376	416.039	219.12	371.085	395.996	386.1	313.387	422.675	374.551	416.657	220.18	351.091	381.136	334.091	357.251	325.234	346.794	405.548	431.966	396.223	344.942	375.392	423.489	403.287	406.225	366.399	482.578	382.071
2014	306.443	364.116	629.16	392.731	216.715	335.947	359.916	374.713	316.506	415.991	373.623	402.496	220.373	364.034	453.437	333.828	387.169	358.843	355.787	385.401	397.297	391.398	365.212	387.604	406.972	395.316	421.504	370.613	444.329	376.809
2015	299.757	371.998	666.656	410.395	194.462	343.761	368.951	380.344	293.958	412.707	361.637	418.298	206.838	358.175	453.965	330.506	404.513	359.377	359.333	411.108	391.374	411.287	385.666	397.098	420.626	387.343	436.476	376.888	435.462	380.999
2016	315.049	365.366	670.115	415.181	199.885	353.909	529.656	408.357	289.028	387.3	356.852	426.806	209.712	354.067	442.399	336.119	398.755	350.157	363.636	416.838	414.149	432.226	362.548	397.073	418.008	396.277	433.923	407.287	429.022	388.955
2017	299.668	330.945	664.694	399.863	196.414	354.589	504.624	404.087	298.953	414.932	358.591	429.947	199.404	334.075	420.472	316.038	379.882	338.077	367.032	415.042	418.388	423.822	380.131	382.739	426.242	383.466	423.592	390.327	430.495	382.294
																													z	0.40615
																													b	0.057875

## Sheet: summer
行标签	summer	summer	summer	summer	summer	summer	summer	summer	summer	summer	summer	summer	summer	summer	summer	summer	summer	summer	summer	summer	summer	summer	summer	summer	summer	summer	summer	summer	summer	Mean value
1960	450.66	504.438	743.764	589.262	310.267	489.069	688.745	453.454	409.139	480.16	624.335	570.902	352.496	500.079	530.722	480.291	524.6		550.13	564.888	632.992	458.745	517.369	499.511	488.758	488.741	546.696	483.178	600.408	519.064
1961	444.672	548.758	756.867	609.18	310.983	530.784	684.65	466.586	429.661	513.558	673.47	609.575	382.562	521.315	566.85	482.362	575.631	536.021	594.879	593.876	620.749	447.974	541.565	484.795	497.319	475.409	569.035	460.817	661.195	537.624
1962	437.839	587.915	826.966	630.003	321.892	497.928	677.572	461.322	408.241	501.124	655.208	593.275	321.383	455.953	550.914	449.466	487.739	526.138	537.768	554.347	632.635	392.453	547.754	462.428	504.286	460.793	505.621	450.775	676.544	521.251
1963	438.881	553.311	793.385	629.989	307.336	510.707	705.991	476.919	382.397	499.481	632.678	612.097	325.067	476.615	563.17	449.051	528.112	523.623	537.609	553.156	627.065	445.894	583.937	489.356	523.643	476.889	543.941	493.597	644.233	528.556
1964	445.944	524.498	811.326	591.862	309.831	483.831	683.587	477.263	387.426	515.347	616.034	637.877	317.346	474.572	550.022	447.915	508.25	545.137	516.97	556.875	632.362	429.586	553.018	475.272	521.551	475.065	540.776	481.071	701.455	524.554
1965	448.072	532.081	766.577	601.735	316.309	491.417	679.979	490.558	425.213	500.04	595.728	652.375	317.531	494.395	568.409	488.014	528.872	531.373	551.554	540.713	637.524	408.789	573.856	484.243	556.774	507.142	526.317	498.106	735.431	532.729
1966	454.006	553.65	757.246	578.322	334.084	484.362	637.193	494.849	403.55	496.559	601.627	608.273	325.009	471.507	554.513	475.971	478.884	531.884	548.832	529.28	642.266	426.429	547.953	496.074	509.377	485.985	519.186	499.39	695.654	522.135
1967	453.06	568.212	768.928	587.74	330.439	491.911	663.862	491.213	416.377	518.415	569.044	633.601	342.377	485.544	541.004	480.813	499.989	560.877	521.759	525.042	622.701	447.967	551.018	485.924	520.167	490.756	507.099	510.917	656.446	525.628
1968	433.585	591.924	766.139	600.191	323.002	504.765	610.859	448.518	420.473	515.877	573.853	655.956	347.378	479.735	524.658	463.298	476.822	542.51	500.495	564.935	691.525	442.39	539.933	506.383	509.265	496.651	526.862	505.405	706.141	526.535
1969	434.944	563.114	829.816	586.23	327.424	511.582	596.517	478.767	448.168	519.996	573.708	632.766	331.735	481.105	562.688	462.529		563.053	527.14	590.415	689.212	434.115	532.059	555.312	536.982	534.179	541.17	519.303	718.723	538.67
1970	440.863	542.942	788.3	550.975	312.198	513.653	580.728	493.284	433.64	496.76	570.003	617.085	331.097	480.108	589.74	531.145	486.357	601.865	517.362	586.704	662.716	448.019	542.66	541.11	544.375	519.647	547.589	494.868	757.433	535.284
1971	443.766	633.635	831.635	570.404	322.98	486.39	583.204	463.649	413.402	495.291	569.071	607.468	358.994	513.792	571.315	491.585	477.531	564.283	521.028	567.297	666.59	461.432	510.715	419.999	497.996	511.127	591.754	466.957	701.23	528.087
1972	435.528	557.227	821.393	559.6	307.86	497.431	567.735	447.162	388.999	476.555	544.672	579.337	284.573	474.862	536.536	453.932	457.386	526.253	505.886	557.314	610.322	414.163	500.811	465.262	497.559	431.897	518.942	437.011	749.322	503.639
1973	480.3	599.842	795.615	509.731	339.214	523.718	585.663	473.321	435.321	492.234	558.162	584.747	388.558	526.555	571.673	540.771	498.643	577.821	549.174	576.402	681.584	468.865	515.841	463.542	534.881	495.997	611.146	523.053	666.618	536.862
1974	443.86	622.077	757.495	556.847	333.937	492.863	566.544	440.263	398.35	470.272	504.607	594.676	309.566	464.235	542.174	454.997	458.432	519.774	503.192	584.377	619.314	388.821	491.455	413.493	501.597	472.931	534.742	491.649	730.475	505.621
1975	412.97	575.595	821.159	550.391	325.259	498.548	555.283	480.003	433.412	475.839	535.486	567.125	349.519	503.972	575.557	502.884	517.352	579.493	549.796	596.442	584.697	409.881	547.689	446.669	510.087	471.08	585.428	511.117	711.426	523.592
1976	414.653	561.246	760.565	538.187	306.741	478.07	590.672	447.788	397.855	459.866	505.923	551.59	363.393	477.856	553.73	483.279	521.494	542.952	508.782	562.678	553.311	440.231	505.556	414.903	517.026	484.137	563.722	509.875	653.805	505.858
1977	442.35	565.006	780.795	602.524	341.151	483.745	584.04	472.597	412.755	480.807	531.451	573.124	383.974	529.091	559.16	499.807	547.152	543.061	519.115	578.632	604.993	452.541	536.496	427.283	506.609	468.438	576.331	496.665	729.113	525.131
1978	447.934	586.908	826.752	626.187	334.402	494.51	628.7	460.168	424.632	482.974	566.052	600.584	391.159	521.982	535.629	515.544	588.652	597.055	515.299	597.971	672.635	459.768	520.664	437.862	529.057	469.338	600.005	519.304	760.2	541.791
1979	435.105	543.157	754.73	583.302	336.371	466.768	590.322	453.107	435.795	464.605	547.577	580.7	365.216	492.974	569.115	496.564	558.252	532.299	473.404	558.366	570.617	430.055	521.457	456.918	520.255	481.315	554.075	512.017	618.137	513.882
1980	449.669	562.77	787.252	623.449	346.133	493.735	590.561	465.357	444.053	474.568	557.265	621.246	355.346	510.063	547.352	499.575	564.679	558.824	490.237	588.514	701.483	426.916	500.238	492.941	498.836	495.972	587.846	501.744	715.241	532.823
1981	441.375	558.676	750.274	574.894	317.945	464.311	590.551	425.888	406.723	464.999	506.77	530.302	319.569	469.134	521.474	443.523	529.686	498.177	459.618	541.472	623.03	563.234	474.667	442.298	450.465	444.328	518.412	439.524	662.295	497.711
1982	423.41	616.983	820.015	619.703	318.029	488.828	622.119	455.388	424.932	464.534	514.095	590.389	328.45	471.794	503.048	442.326	539.102	543.927	493.883	575.681	613.688	585.583	501.608	449.865	488.022	468.526	523.269	462.676	692.621	518.707
1983	476.628	611.725	820.265	578.471	336.569	476.362	592.759	449.165	426.654	477.877	522.158	525.55	344.169	521.118	522.674	493.979	539.426	542.489	491.392	536.293	613.192	577.75	511.779	473.79	502.234	491.632	524.989	441.734	646.399	519.628
1984	493.913	631.595	759.695	600.069	351.609	490.917	564.351	496.642	428.961	483.886	549.643	541.716	416.36	538.718	508.681	511.466	565.8	576.212	523.946	547.518	655.189	675.011	537.258	478.607	506.975	534.05	537.024	510.068	649.711	540.193
1985	486.44	644.855	836.896	605.026	336.799	478.03	562.811	484.369	427.288	453.132	553.864	554.556	357.9	521.14	521.468	476.949	562.27	574.793	483.546	562.486	672.38	577.528	512.875	455.517	459.909	507.144	537.119	467.83	704.388	530.321
1986	453.656	605.701	829.144	594.767	334.558	453.753	567.787	462.89	393.066	454.156	526.066	573.195	332.559	491.315	496.326	458.241	547.741	545.839	497.969	587.883	621.908	564.896	509.502	451.188	448.148	495.004	497.271	475.168	768.013	518.542
1987	462.056	592.53	828.842	550.617	326.418	435.619	561.598	466.133	420.861	444.204	521.831	537.278	322.105	486.856	485.3	442.181	521.78	538.455	509.985	529.638	559.789	547.406	480.167	434.349	459.35	465.984	492.115	431.117	714.182	502.37
1988	468.69	558.509	779.822	576.883	346.799	449.119	546.392	445.28	410.316	444.956	501.041	538.913	358.95	492.049	479.294	452.297	534.45	560.095	502.211	543.779	592.466	619.008	487.157	415.592	448.795	458.174	469.391	437.822	701.014	504.112
1989	412.781	548.746	811.014	561.249	301.917	416.512	515.922	408.552	385.213	427.542	420.955	516.653	317.876	538.742	439.711	425.467	500.378	507.471	470.21	499.874	531.425	532.337	443.438	403.165	438.498	435.263	446.192	380.304	684.535	473.17
1990	447.959	590.075	853.569	597.794	340.284	438.38	548.868	468.939	430.813	448.138	525.723	534.454	383.863	597.24	472.326	461.755	570.219	547.712	501.924	509.222	580.128	601.33	473.739	429.138	483.71	479.534	496.593	431.806	682.35	514.744
1991	396.835	554.997	779.912	569.283	312.091	433.109	529.494	453.38	396.24	424.924	492.059	494.162	334.672	533.723	486.175	432.299	527.6	498.357	429.643	499.989	541.607	596.235	482.558	426.077	461.358	438.503	424.351	397.952	705.812	484.6
1992	417.364	525.167	778.058	578.574	313.88	425.72	507.186	451.479	406.053	434.416	468.311	489.7	345.851	544.81	492.033	430.356	535.519	474.224	456.143	518.397	560.194	587.477	469.841	432.794	454.295	473.055	440.925	390.69	657.988	484.845
1993	397.616	531.519	733.445	537.823	303.891	450.024	481.915	462.319	416.238	442.913	481.916	495.598	346.287	544.19	491.602	413.304	508.191	450.829	471.221	519.36	597.09	555.448	480.862	438.918	445.202	458.366	440.096	421.306	620.504	480.621
1994	404.551	590.885	810.445	553.33	310.211	442.979	542.996	497.325	434.123	458.024	518.505	519.974	378.97	620.417	493.906	441.198	549.566	521.738	508.464	566.138	657.832	642.728	465.253	468.01	515.119	492.586	488.661	441.633	713.828	518.945
1995	420.578	573.55	735.104	524.936	330.82	441.021	488.79	493.04	413.77	467.406	521.91	500.239	343.845	546.693	490.916	428.794	486.96	510.293	483.253	535.379	616.554	591.714	478.968	446.1	476.91	465.749	437.932	437.962	681.134	495.528
1996	392.739	558.582	783.356	532.686	320.238	428.165	474.701	447.823	393.445	459.462	507.662	517.554	332.532	524.4	483.739	413.438	437.469	487.065	477.256	524.067	577.426	566.302	431.91	448.095	450.35	454.583	400.654	399.58	668.626	479.1
1997	399.041	599.003	809.893	564.205	338.941	448.459	499.974	473.038	391.434	469.451	520.174	570.937	345.049	595.887	498.324	426.87	481.01	490.547	488.516	546.067	594.395	456.144	447.997	475.879	539.747	482.13	425.079	430.238	672.058	499.327
1998	358.917	547.772	790.87	534.571	324.803	424.335	487.251	476.132	393.032	439.257	502.914	517.29	310.679	474.151	509.927	412.737	432.497	456.957	439.517	538.238	547.081	424.3	432.18	452.343	487.843	470.375	423.212	426.398	662.306	472.341
1999	349.445	526.515	1122.2	573.038	324.702	448.516	470.198	485.897	419.914	412.233	513.22	518.886	326.495	548.28	544.945	409.939	461.745	488.471	460.334	535.341	598.265	416.64	450.953	517.388	538.885	491.85	446.187	445.025	739.146	502.919
2000	356.476	526.146	1075.09	561.191	314.734	407.291	474.596	466.243	409.253	421.236	498.211	551.743	313.31	540.434	541.459	414.837	454.9	456.391	450.292	490.69	572.648	400.453	431.517	499.197	500.744	477.713	446.981	456.325	682.296	489.393
2001	410.257	562.656	1170.02	600.13	315.11	451.506	507.311	479.467	390.42	433.753	529.348	557.476	325.44	497.294	548.768	410.335	505.276	474.656	402.304	482.852	626.463	426.666	467.167	530.17	511.245	535.941	440.532	459.112	743.024	510.162
2002	392.069	539.099	1181.03	578.22	300.109	459.348	500.821	459.232	365.703	438.696	523.795	591.145	334.452	514.266	562.525	413.523	507.362	458.555	425.507	493.247	581.254	427.923	478.233	524.345	510.547	525.247	417.761	437.158	705.457	505.056
2003	397.523	527.267	1098.79	545.9	316.774	462.199	482.08	470.008	415.501	430.079	521.067	563.553	350.076	550.789	568.514	469.58	520.432	476.252	426.552	493.264	577.501	441.107	465.412	520.618	531.188	525.572	432.376	459.441	676.03	507.429
2004	401.858	558.05	1114.7	579.579	350.51	484.784	516.22	487.537	415.901	481.805	545.908	582.409	320.04	533.648	558.425	456.575	540.492	465.075	463.217	518.982	599.806	535.996	484.793	537.69	563.336	514.84	447.004	479.111	687.161	525.016
2005	406.659	530.647	1086.8	564.334	309.161	466.625	554.922	486.79	439.881	497.712	483.339	532.976	307.389	482.198	526.896	428.144	506.158	482.382	474.523	506.806	543.485	597.526	486.145	495.901	532.545	512.39	489.116	461.434	673.038	512.618
2006	402.357	558.636	1154.04	589.309	310.24	488.176	558.945	501.189	425.113	497.235	506.113	558.462	356.141	516.216	541.874	442.912	494.034	496.318	476.85	526.583	577.852	639.629	471.208	509.839	541.687	528.92	492.762	474.453	710.799	529.238
2007	404.248	522.891	1104.65	601.993	311.827	503.345	575.563	502.898	428.78	501.52	509.824	569.356	341.959	560.159	560.571	454.402	516.319	500.753	468.986	541.815	585.929	607.763	490.484	531.809	550.423	530.099	502.27	477.644	685.397	532.54
2008	421.113	540.632	1106.5	588.076	326.154	497.591	561.799	487.612	451.202	514.924	505.195	568.728	358.261	539.753	557.705	439.686	521.663	471.025	488.989	559.038	558.097	612.262	509.922	526.063	554.524	523.119	516.671	458.04	697.615	533.171
2009	403.239	526.07	1135.86	599.051	304.021	508.33	549.208	531.294	441.533	527.352	512.532	557.63	321.965	551.309	582.142	465.7	554.679	496.32	500.423	568.386	563.424	600.992	539.607	547.777	578.87	526.834	536.403	494.884	697.126	542.171
2010	440.225	525.798	1171.09	594.041	314.304	492.776	557.21	493.604	429.023	523.607	489.283	558.237	322.539	458.262	517.726	412.198	483.287	424.111	489.671	547.372	548.542	549.963	471.584	483.892	519.79	478.701	500.949	421.146	747.676	516.09
2011	455.341	522.492	1161.64	584.936	325.95	500.63	562.434	525.984	440.722	607.703	504.849	567.322	348.413	543.317	577.466	454.059	522.536	448.748	497.749	551.87	567.192	662.363	524.454	519.251	573.957	496.14	516.973	452.876	700.654	542.001
2012	413.253	520.578	1086.4	574.863	328.625	482.25	556.936	501.183	428.78	577.565	478.021	557.954	341.874	479.462	549.274	437.936	494	431.535	439.704	528.391	540.304	558.298	468.516	485.207	527.584	499.491	488.583	438.568	647.347	512.499
2013	399.424	503.253	1070.84	558.065	317.951	472.629	558.865	526.911	429.176	539.806	479.114	559.175	366.615	508.102	529.924	454.964	510.26	449.931	474.71	529.794	536.087	667.968	480.484	498.573	548.061	513.032	536.783	454.625	640.321	521.222
2014	385.723	516.802	1064.97	579.071	321.488	450.474	536.438	512.365	410.671	569.38	485.997	595.433	354.995	492.986	613.838	444.963	509.408	483.578	471.768	558.175	525.403	598.995	508.002	509.721	508.266	478.39	558.632	449.471	669.526	522.929
2015	416.215	509.682	1037.82	595.606	347.701	470.413	530.201	530.771	419.315	576.659	480.56	612.946	347.652	511.911	594.538	431.226	505.584	463.753	458.426	580.624	532.046	590.323	502.458	511.327	539.782	503.113	564.619	469.412	708.491	529.075
2016	400.78	488.513	1104.42	556.964	310.878	463.295	744.499	558.228	411.182	529.079	469.185	539.16	309.632	493.078	580.797	443.827	509.078	484.716	476.233	549.668	521.256	567.049	503.315	486.495	500.464	458.86	567.208	482.126	697.445	524.394
2017	407.851	484.057	1161.94	596.189	326.447	482.98	750.311	521.233	431.682	558.172	460.509	537.781	314.961	449.935	555.365	429.335	485.469	442.223	454.278	548.941	505.227	553.87	491.272	465.314	506.961	466.113	543.989	466.612	695.442	520.498
																													z	-1.2184
																													b	-0.141

## Sheet: autumn
行标签	autumn	autumn	autumn	autumn	autumn	autumn	autumn	autumn	autumn	autumn	autumn	autumn	autumn	autumn	autumn	autumn	autumn	autumn	autumn	autumn	autumn	autumn	autumn	autumn	autumn	autumn	autumn	autumn	autumn	Mean value
1960	177.169	215.95	300.256	239.796	119.502	210.568	231.59	168.759	147.229	188.773	273.868	213.586	134.852	210.352	221.381	214.207	219.294		218.632	230.836	280.378	198.133	213.743	221.56	246.165	216.99	253.718	208.971	230.208	214.517
1961	179.911	208.727	268.969	237.499	123.362	201.252	212.99	165.792	144.984	186.743	250.114	237.111	161.556	219.036	219.474	221.915	213.36	215.52	220.007	212.543	262.197	208.27	219.133	213.694	237.653	206.17	256.381	212.575	275.664	213.538
1962	178.583	207.47	293.141	214.424	117.435	179.471	233.111	165.696	140.2	185.457	250.897	241.666	127.88	196.797	216.708	212.155	189.75	194.995	200.602	203.841	257.994	185.774	230.425	206.956	237.154	198.873	229.512	205.477	265.198	205.781
1963	199.191	231.52	305.126	236.896	121.958	190.933	233.57	179.076	136.223	187.41	251.776	251.285	149.787	218.474	241.827	228.761	219.783	213.761	202.594	212.537	283.233	209.821	227.3	221.762	270.119	225.363	268.809	246.786	286.835	222.501
1964	177.054	230.809	300.702	235.394	111.95	190.948	217.227	182.215	135.466	184.111	249.974	255.173	153.556	199.694	210.046	223.9	212.08	206.446	198.347	196.363	290.154	203.205	220.067	206.725	242.739	219.387	260.569	242.324	306.481	215.969
1965	202.428	239.464	281.499	246.119	134.984	195.074	204.735	177.305	150.585	193.164	231.44	255.274	143.791	213.954	211.973	228.298	212.015	215.74	197.967	197.411	264.265	204.342	228.261	210.439	254.365	229.53	260.525	232.543	319.024	218.5
1966	172.545	220.859	281.31	228.439	118.688	185.089	201.392	165.964	123.128	187.207	211.816	229.945	125.879	184.138	202.344	194.964	177.307	189.215	185.829	198.951	260.735	185.25	217.024	197.856	234.694	199.566	237.193	227.557	292.237	201.28
1967	174.66	230.788	278.666	228.494	119.506	186.423	211.153	166.86	145.203	193.328	223.141	252.886	135.482	199.227	140.817	200.344	188.535	202.849	182.844	204.227	265.337	207.307	218.612	232.003	247.289	216.4	234.085	240.005	299.198	207.782
1968	186.293	259.335	288.166	227.984	115.273	199.161	193.428	178.532	148.414	191.228	245.142	259.589	144.841	214.384	221.365	223.564	189.732	224.444	192.446	211.554	288.229	203.586	217.16	228.245	254.853	220.409	243.847	250.011	295.697	217.825
1969	188.98	239.699	299.542	229.336	133.741	198.078	189.378	185.321	161.689	190.761	247.646	262.08	138.381	204.278	223.56	233.082		212.942	191.58	231.336	290.001	200.85	220.126	247.364	252.26	248.511	246.499	233.546	306.289	221.673
1970	195.176	289.218	315.392	213.936	140.253	204.419	188.562	179.864	159.672	194.872	244.71	250.718	163.786	209.374	220.406	241.577	194.605	237.859	207.51	240.352	291.903	213.581	211.583	241.817	255.308	239.199	264.707	236.599	329.595	226.778
1971	170.931	289.938	295.161	206.937	129.938	180.417	172.685	170.592	154.545	182.66	222.052	237.338	134.574	184.975	214.782	214.224	177.993	210.029	213.13	210.79	253.241	192.714	198.637	203.419	236.971	209.992	237.289	215.519	297.731	207.559
1972	196.759	262.962	279.212	212.024	125.336	204.232	175.533	180.757	154.844	188.411	240.545	260.759	143.562	218.035	217.163	248.124	191.89	233.603	223.321	224.67	274.652	202.913	201.418	223.95	267.193	225.318	279.459	231.625	304.93	220.455
1973	183.522	263.135	274.487	189.105	144.101	195.545	169.606	178.905	157.539	176.378	223.175	238.314	154.09	220.967	226.173	264.887	198.677	242.145	217.18	238.869	293.727	213.884	208.848	205.095	255.944	228.027	275.57	243.222	334.378	221.224
1974	182.063	265.318	279.453	208.058	115.974	187.991	169.202	170.387	147.818	171.364	208.926	235.713	130.371	204.928	221.724	232.669	187.537	216.876	204.252	229.92	256.792	195.025	211.213	208.663	245.651	225.765	259.43	254.096	294.656	211.098
1975	180.809	247.938	311.95	221.258	118.222	185.448	189.351	173.181	151.779	168.613	196.405	232.189	152.414	210.345	218.819	233.575	190.688	222.805	198.46	225.271	222.177	198.819	211.944	193.044	236.597	209.051	257.841	239.691	310.315	210.655
1976	186.783	249.438	295.317	220.047	122.673	190.846	168.492	159.782	144.382	178.535	208.908	228.606	144.564	209.371	210.111	221.235	202.883	221.813	195.889	221.834	232.578	208.453	204.413	186.158	243.387	228.291	263.757	237.392	315.923	210.409
1977	185.436	256.282	317.482	239.259	132.67	183.143	199.43	176.104	152.926	182.72	217.766	239.587	133.931	196.054	201.943	222.257	201.215	229.441	201.319	231.998	258.176	200.664	195.684	173.981	239.598	207.427	255.71	227.732	327.219	213.35
1978	200.271	250.004	303.99	252.453	136.162	176.456	206.322	171.955	154.474	182.035	227.796	222.406	159.613	225.876	222.407	239.676	216.951	222.015	190.919	217.018	238.742	213.134	213.611	205.62	263.494	221.184	253.068	248.427	322.757	219.27
1979	179.618	246.428	280.696	244.375	98.8547	188.395	204.679	176.341	151.782	176.915	245.564	239.797	168.585	215.218	227.507	253.259	222.488	231.393	190.194	220.091	239.049	205.212	209.186	217.002	265.524	232.205	264.943	243.89	296.889	218.486
1980	187.024	246.523	302.713	252.268	135.694	181.131	200.126	174.793	155.682	168.585	233.179	227.005	144.395	206.917	204.799	248.991	210.8	240.348	169.758	213.106	280.489	201.401	193.835	211.937	253.523	227.533	264.837	232.523	312.233	216.626
1981	188.15	234.013	274.187	208.956	121.873	167.577	188.508	158.749	143.471	164.137	205.996	209.552	138.598	196.855	187.239	185.832	221.293	197.4	182.127	211.862	272.822	297.169	185.032	207.871	227.741	201.625	244.355	213.203	268.028	203.594
1982	168.316	239.838	315.601	246.726	123.527	166.534	188.612	160.293	152.197	163.375	204.907	199.089	119.81	171.181	175.561	191.833	190.053	195.829	176.799	203.337	250.954	260.673	188.601	201.113	230.852	209.357	238.611	202.619	292.511	200.99
1983	189.707	254.953	324.548	236.883	120.368	178.542	183.621	173.365	154.992	177.357	198.4	199.918	149.618	207.705	197.672	233.138	230.717	226.05	195.942	203.109	277.654	297.895	206.422	205.636	235.463	227.729	253.144	210.363	295.201	215.383
1984	189.432	259.571	277.263	233.862	126.654	182.917	173.481	178.583	142.758	158.613	214.503	200.762	149.33	211.056	184.305	204.881	200.143	198.768	180.899	206.066	264.919	296.623	194.983	199.459	224.752	233.371	217.174	226.326	303.33	208.096
1985	204.74	269.425	296.98	244.019	137.467	161.349	175.912	179.183	154.29	154.749	225.553	214.594	157.428	224.627	198.204	236.89	222.542	236.371	188.874	204.45	267.006	295.107	192.975	211.239	206.082	231.459	225.453	215.727	309.331	215.242
1986	189.392	256.645	286.626	243.466	132.021	163.504	189.887	180.495	151.022	166.748	230.068	222.556	155.51	205.276	181.717	216.195	233.559	238.224	196.342	212.957	244.579	281.022	193.225	210.298	226.502	221.764	225.327	214.36	300.753	212.76
1987	178.848	223.878	311.469	218.962	113.043	159.097	170.206	170.808	149.787	153.607	186.471	211.923	150.385	236.31	191.907	208.365	230.076	235.177	200.87	206.421	254.17	307.117	201.533	197.912	213.271	215.162	211.306	212.568	306.375	207.828
1988	182.287	251.232	265.241	229.841	125.403	156.243	164.98	158.748	140.265	164.711	192.486	208.128	137.18	196.912	173.948	205.67	211.275	235.155	189.164	209.193	237.664	280.819	185.695	188.832	213.347	219.561	193.624	198.077	307.443	200.797
1989	177.407	217.099	311.878	228.462	119.857	152.182	165.3	156.867	148.905	165.75	195.934	201.561	157.634	231.467	172.4	211.522	216.183	239.824	188.242	195.755	234.32	288.386	182.424	201.004	213.194	207.572	205.788	197.611	307.549	203.175
1990	205.338	269.588	345.745	220.417	144.918	160.608	171.749	178.76	154.183	180.214	224.522	206.197	171.423	266.206	182.688	219.163	239.366	220.273	192.515	202.679	231.95	312.577	185.964	207.265	225.489	215.146	216.854	212.807	319.791	216.703
1991	194.172	269.635	292.104	240.886	146.615	168.28	167.962	167.742	148.046	166.833	204.197	175.629	150.527	230.451	174.995	217.67	214.689	206.777	166.361	198.51	239.644	282.495	189.529	192.279	218.759	208.46	193.998	203.714	311.082	204.898
1992	187.323	230.589	259.835	222.197	125.194	160.909	150.174	163.001	142	160.137	179.292	193.391	145.635	215.845	175.174	195.222	195.999	180	176.928	200.338	230.128	260.766	177.34	173.976	197.838	200.918	180.271	181.588	274.366	190.909
1993	179.277	236.959	296.875	238.884	142.997	188.317	158.446	176.219	152.025	177.041	177.361	202.658	147.302	230.164	194.452	191.536	200.631	194.141	183.869	204.373	270.698	270.309	195.582	192.212	194.28	208.484	199.05	198.96	317.953	204.174
1994	159.796	237.708	274.65	198.919	125.65	161.902	159.019	179.269	145.865	158.321	185.333	185.184	129.476	227.629	179.441	186.697	192.251	204.744	176.961	199.649	268.872	264.41	187.208	183.388	236.25	204.503	189.672	185.628	298.618	196.104
1995	186.476	262.896	273.341	198.72	118	153.546	154.005	159.592	138.655	155.251	184.919	171.968	141.156	193.853	186.531	169.345	170.588	179.217	165.127	190.232	243.815	276.162	168.048	181.409	219.231	189.753	171.963	179.141	276.402	188.253
1996	185.325	239.496	274.089	206.603	138.781	159.582	141.689	157.627	133.941	162.774	191.127	206.342	151.216	236.815	179.447	187.766	171.065	169.182	175.848	194.877	240.617	280.617	170.466	188.485	221.668	201.332	164.94	185.347	283.292	193.116
1997	161.012	294.414	290.929	257.353	149.394	164.045	155.788	176.748	142.535	175.954	205.597	227.44	139.618	244.375	182.122	199.941	180.479	190.022	181.913	214.481	262.435	221.649	176.001	199.889	252.176	211.706	184.941	191.229	316.253	205.188
1998	161.07	268.215	310.558	229.068	147.843	168.038	152.492	175.45	147.996	167.437	208.319	220.123	159.775	244.957	208.786	201.044	173.215	203.417	177.788	212.804	257.874	219.704	185.728	194.801	250.45	210.71	188.427	192	316.34	205.325
1999	141.79	253.279	486.69	237.579	128.91	174.434	164.635	173.738	152.891	148.591	200.277	226.477	149.309	231.068	222.584	187.833	185.01	194.372	175.592	202.114	259.057	211.884	183.458	234.705	262.395	228.598	192.966	218.621	301.625	211.396
2000	150.924	219.504	421.027	219.691	112.373	153.111	153.571	179.479	140.348	144.228	191.845	226.96	134.094	243.826	220.057	173.853	189.029	181.051	165.282	190.029	263.147	215.006	181.192	235.271	252.875	227.147	179.478	208.985	275.476	201.685
2001	179.524	231.698	465.927	230.74	120.562	161.086	157.262	178.616	142.765	160.208	221.351	233.513	136.503	209.166	222.013	176.19	212.611	180.696	163.463	185.471	242.214	209.827	179.751	248.059	264.814	250.534	166.681	216.199	285.746	208.041
2002	186.721	237.244	439.24	232.336	141.22	183.646	158.22	182.088	140.412	169.701	227.593	223.498	152.42	228.334	216.035	184.365	202.671	183.802	152.067	190.035	243.835	205.305	181.499	231.076	249.624	225.188	173.203	188.932	265.179	206.741
2003	166.885	246.708	465.88	218.845	142.046	179.069	155.321	174.675	147.116	158.896	209.168	220.111	144.442	226.392	217.25	203.532	201.103	180.838	147.876	191.815	250.26	200.764	194.965	222.605	250.867	225.794	192.672	202.767	282.172	207.615
2004	179.903	245.707	453.368	231.743	136.873	175.181	153.018	181.194	147.673	175.8	203.909	201.876	142.834	225.624	230.323	207.555	219.753	174.035	171.313	197.287	249.522	275.476	192.815	255.991	276.384	233.701	187.084	213.175	292.628	214.888
2005	189.956	218.353	467.473	234.219	125.41	188.769	202.04	196.763	163.307	195.059	200.367	216.417	136.765	210.65	229.643	198.746	207.627	203.687	184.218	216.752	247.893	279.619	205.73	242.83	273.009	236.929	226.137	218.402	287.421	220.834
2006	197.603	226.555	501.338	260.791	135.387	194.439	193.842	193.637	155.294	186.686	197.598	232.143	139.146	228.427	221.542	203.237	216.891	200.497	186.981	217.978	255.59	309.774	207.578	249.93	287.365	247.929	226.338	226.303	326.348	228.523
2007	188.808	218.19	440.868	229.597	131.253	184.698	185.506	191.875	150.405	186.839	188.213	211.539	149.88	212.167	216.325	194.627	205.57	182.888	182.69	208.22	243.264	294.831	199.32	225.422	260.997	238.662	218.863	212.634	289.167	215.287
2008	182.29	214.071	475.38	221.82	123.317	188.285	183.869	184.728	157.027	187.417	187.534	222.597	148.545	222.167	218.305	193.289	201.526	194.953	185.5	217.496	235.573	298.967	205.575	228.588	267.934	239.445	225.754	210.84	289.966	217.681
2009	198.449	215.824	471.669	239.375	126.908	192.16	185.427	191.183	148.847	189.01	187.14	222.304	127.9	208.924	220.639	196.621	206.147	184.8	183.366	239.118	229.454	275.448	205.13	227.736	263.853	234.684	230.838	210.665	292.187	217.442
2010	211.517	218.782	442.942	239.796	124.874	188.438	186.165	178.955	151.77	184.462	181.724	204.602	137.254	195.727	205.939	182.543	184.289	162.252	179.014	212.316	233.739	262.7	186.581	202.98	247.278	214.513	231.545	197.285	264.078	207.381
2011	212.532	210.902	457.572	237.667	128.772	190.954	192.284	193.591	155.584	231.762	182.151	226.647	132.375	184.08	216.495	172.959	199.639	167.426	174.428	216.931	236.391	303.852	194.481	216.433	264.202	239.956	229.381	212.164	299.919	216.605
2012	156.885	210.169	434.14	229.011	142.542	194	192.814	208.832	148.484	240.17	196.406	220.149	149.808	222.725	220.719	202.84	202.935	172.864	181.818	206.857	231.288	289.629	196.543	219.685	274.879	248.926	238.017	213.234	278.83	218.11
2013	160.218	212.932	467.098	245.668	140.178	196.31	190.449	201.402	151.116	233.234	190.522	225.8	164.39	210.196	217.077	205.58	201.156	184.438	184.668	216.714	238.429	312.651	191.845	216.089	268.875	240.618	242.758	200.477	302.643	221.156
2014	168.626	209.765	446.264	220.62	130.065	173.506	181.454	196.027	147.459	228.77	184.692	225.84	156.399	217.6	255.887	194.47	216.393	193.38	183.733	215.545	209.796	316.403	211.71	228.089	248.814	222.45	245.083	201.387	294.107	218.08
2015	159.609	189.194	409.821	209.956	127.364	162.123	175.496	197.322	144.661	217.973	178.903	226.749	154.262	224.361	254.147	187.691	217.548	187.524	183.263	216.856	208.283	301.091	211.641	221.602	248	216.071	253.07	213.962	277.621	212.971
2016	166.042	186.55	465.022	225.954	135.167	177.7	294.944	213.483	153.443	219.028	183.588	218.992	149.673	226.634	257.387	195.158	214.712	192.169	188.747	220.432	206.142	309.441	213.932	220.126	248.1	215.71	248.657	227.186	291.418	222.95
2017	173.018	189.394	464.053	243.971	132.414	204.15	287.775	220.154	162.028	237.372	190.229	229.776	149.803	204.578	258.917	195.18	208.989	186.229	192.169	224.763	222.875	283.949	209.826	222.123	268.867	234.052	257.617	231.316	295.304	226.927
																													z	0.61266
																													b	0.016388

## Sheet: winter
行标签	winter	winter	winter	winter	winter	winter	winter	winter	winter	winter	winter	winter	winter	winter	winter	winter	winter	winter	winter	winter	winter	winter	winter	winter	winter	winter	winter	winter	winter	Mean value
1960	81.8356	68.9936	78.6771	46.2997	23.7274	58.4686	45.2729	57.7583	39.3502	57.907	78.9725	72.8108	64.9621	109.553	80.1513	122.208	75.2811		66.6158	80.5852	89.3878	69.7328	86.5737	112.851	121.326	92.9805	95.9899	106.788	58.9502	76.5718
1961	69.603	73.7772	69.6412	56.8653	21.3719	51.2477	56.8798	55.0404	37.8697	54.7006	83.0846	68.218	50.4312	60.2299	62.6549	94.5267	60.5159	61.2174	69.306	67.6257	82.1603	66.9671	67.3515	84.2094	92.0364	81.4274	83.9084	83.2025	75.5465	66.9523
1962	72.4107	78.869	53.6634	49.0145	15.8927	44.0364	54.6211	49.3574	32.6916	48.9618	66.4652	65.2628	54.4745	68.8819	65.52	93.1222	64.505	51.6545	61.1838	60.7763	81.4368	87.3144	71.2041	81.6602	93.0969	85.4962	82.5428	85.7341	84.4802	65.6666
1963	76.0532	102.005	66.7516	60.2527	23.0373	54.3212	67.2762	55.7115	28.1865	56.0922	68.8051	64.8078	63.8688	74.0135	60.7345	101.04	58.4358	53.1615	60.5223	59.9872	79.6535	94.2285	66.2013	79.4973	96.9355	87.4208	84.1383	88.7305	83.9154	69.5098
1964	61.3628	62.4393	71.4408	55.9762	18.0553	47.2908	57.5838	53.9753	32.4855	52.508	64.0473	75.9272	48.3956	59.57	56.6538	67.3951	60.8789	54.1304	59.9123	52.8643	66.9435	67.012	65.5795	68.2084	81.7133	74.8681	79.3569	79.2231	61.7596	60.6054
1965	74.6385	89.7322	85.1489	66.0257	22.78	57.2096	55.0275	60.194	40.9926	57.3242	77.1006	84.1677	55.4826	65.7448	63.8419	95.7592	66.4588	63.0605	60.4897	62.6506	84.5926	64.2872	73.1993	67.4548	86.4326	82.5984	90.5383	92.9892	96.8355	70.4399
1966	80.4625	95.1584	76.1278	72.4879	18.5164	59.2931	56.4683	63.5112	42.5744	62.0641	86.1031	89.2949	73.8648	126.295	76.8867	114.592	78.2716	72.6128	66.6479	66.3191	85.7962	93.6349	84.4995	94.7166	106.805	97.8933	100.568	109.513	77.362	80.2876
1967	59.0325	85.87	54.8703	51.4548	13.8039	39.077	49.4913	43.5089	29.5494	45.0915	52.5687	54.5883	50.8046	46.0735	50.1189	62.4408	47.2288	45.6497	43.5412	45.6576	63.285	79.9338	58.4794	62.6321	70.7606	68.8528	59.0942	75.624	82.4093	54.8791
1968	71.7328	91.0912	73.4048	62.2056	18.6792	56.1104	55.2114	59.6824	39.263	61.4516	75.0409	87.6694	48.2891	70.9728	71.2652	83.4271	67.7772	63.6677	60.3419	62.681	85.6354	84.3538	80.5923	94.6105	104.659	93.9947	86.6407	104.491	98.7485	72.8859
1969	61.5759	61.9907	65.9102	48.9062	19.6777	41.8152	48.4521	45.4122	27.5662	39.469	49.8913	60.9791	48.9648	74.1808	57.1347	55.3482		51.5023	49.5583	58.5269	66.8731	90.4757	63.2173	76.7713	82.5818	85.1615	68.8789	81.9658	74.1528	59.1764
1970	71.2758	95.2612	80.5768	54.67	18.9517	51.5893	50.9321	54.7643	40.0936	58.332	73.89	85.0382	50.3763	80.8104	71.7942	87.0619	64.6311	60.3054	62.7044	78.1635	88.2026	93.9579	74.1068	95.5557	99.4996	98.3869	83.7151	92.5126	95.6676	72.8561
1971	69.2848	85.2012	72.7457	44.7202	20.8288	46.4137	37.0856	50.8862	30.6848	56.2581	68.512	80.7575	52.5622	83.8366	75.5706	100.634	62.963	64.8115	70.2257	71.9758	91.0334	88.2096	74.8355	96.0847	105.11	107.572	97.063	102.193	79.3758	71.9805
1972	65.6959	66.9851	71.2116	36.5999	24.2501	44.2502	37.6835	53.1272	39.438	54.8806	62.1748	67.4489	43.4044	54.3169	59.939	71.4447	60.0474	60.9299	68.0574	61.9613	80.2104	84.1359	62.05	75.8153	81.5841	78.931	82.0847	77.9018	59.8558	61.6005
1973	76.8703	91.5102	67.5877	49.8322	30.8894	52.7209	40.5529	59.775	40.5061	51.8781	67.9718	75.3918	56.643	89.2729	73.7012	105.714	65.5149	65.4345	67.8403	71.0006	86.8738	53.5622	76.5217	96.8359	100.001	90.5234	97.2148	95.0666	100.055	72.3194
1974	54.2078	64.523	65.6623	47.4644	19.0168	42.052	31.262	44.078	25.8135	42.7199	49.98	65.7771	48.4253	52.6842	47.4861	58.9285	50.9461	52.6968	54.9896	65.3487	67.9379	69.0421	52.0659	56.6394	57.7896	62.9298	64.2366	70.9712	79.7869	53.9814
1975	64.8631	82.7892	73.2484	50.1251	20.0584	43.4345	35.9368	49.7816	34.4164	45.1997	56.4693	70.4499	49.5235	58.0704	50.956	71.8356	50.6263	53.7703	58.616	67.3072	80.1388	73.3648	55.5511	67.6923	79.195	80.8565	78.0162	91.3192	87.6269	61.422
1976	65.6203	83.8314	85.661	49.7992	19.0386	41.7638	41.2691	49.1358	27.9424	47.1932	54.4268	72.749	55.4189	67.0082	53.9701	86.3482	54.2177	59.3648	60.5672	72.6027	85.971	82.1966	62.3785	73.863	93.657	94.4779	91.5136	96.5746	103.03	66.6066
1977	61.962	75.5326	71.3302	54.4812	14.3123	44.2846	34.7723	44.2666	27.7476	43.4397	50.5061	60.2753	53.7739	78.0884	56.4047	70.9689	54.9271	50.0038	54.2984	65.8597	70.1497	61.3064	67.3826	69.9271	88.3622	82.8392	77.5541	84.8018	79.0281	60.2961
1978	69.3657	80.7911	59.6484	48.1204	18.704	30.4136	35.4987	42.6535	26.9184	39.6878	48.4179	52.4982	47.5135	67.573	48.9639	88.3628	49.8233	49.0473	50.5596	58.8136	66.6575	83.932	55.6577	57.6324	65.856	66.0027	63.6114	68.7787	73.6689	55.6956
1979	82.1477	98.9562	76.2097	52.0822	17.9747	44.1865	45.7219	52.0447	35.0413	48.7791	75.3	65.7283	62.1225	82.942	71.3219	117.016	66.921	69.5253	61.0801	66.0287	85.0968	97.5777	75.9298	85.5215	103.242	100.103	99.0351	108.006	91.904	73.7085
1980	69.3206	87.3924	82.4114	61.9175	14.929	46.6968	45.4281	53.6324	35.1685	47.5673	67.9114	76.1764	57.0938	65.0763	52.8303	83.7169	69.1379	66.4561	56.3547	70.9182	93.5025	93.1596	65.1939	79.739	93.6337	95.192	91.8182	93.1746	101.066	69.5385
1981	70.0366	89.7156	69.2973	64.4885	15.8348	45.3766	44.7205	55.2149	37.0767	42.014	58.6336	58.6787	48.2804	68.7824	63.1143	80.6274	71.3551	63.9731	53.5822	62.396	91.9645	103.391	65.0298	80.8238	92.752	89.0055	92.8653	85.6375	85.0034	67.2301
1982	70.6349	93.6615	77.7709	60.214	17.2434	49.9975	43.6057	53.9843	43.5525	46.0347	65.3856	64.1328	45.1993	55.3643	66.4739	84.5281	72.3445	64.9561	53.3234	63.0224	85.4555	70.7504	72.0163	79.6184	87.9798	80.1105	86.0177	80.569	94.3375	66.4926
1983	70.0844	86.9077	76.5345	56.7746	23.9109	42.92	40.3017	52.6636	36.9915	47.8955	64.3654	61.447	52.0589	60.3243	66.821	84.9778	63.3665	66.7009	55.175	59.788	78.7861	104.946	70.9941	78.2797	83.5348	74.7647	77.9752	76.8467	76.4981	65.2633
1984	55.6834	56.9196	76.5779	54.4069	14.583	41.5783	44.2069	47.1802	34.2294	41.8717	51.0691	64.7958	50.7005	53.8029	55.0085	57.5804	59.1421	52.5203	53.1287	55.6582	77.9995	113.175	65.9994	66.5746	73.4316	75.5179	67.6519	78.4774	71.78	59.0087
1985	60.1222	84.0318	78.6004	58.5908	17.0162	40.1345	35.5139	60.1581	30.6808	38.49	64.6631	66.9719	63.5527	78.1643	61.8227	96.6762	66.594	65.5771	57.1403	63.0997	88.9739	103.463	68.5148	79.6364	89.0902	93.0742	85.0018	93.5455	88.3457	68.1809
1986	74.6051	86.7525	73.9003	62.9523	16.8847	47.6831	40.2501	65.4898	43.7136	46.7704	71.6269	74.2234	56.7673	67.9789	65.875	86.0282	66.2865	71.996	61.508	65.4393	91.135	53.014	70.7452	79.9301	85.0668	89.4595	81.0685	87.3252	91.8773	68.1501
1987	76.9969	88.9358	72.693	53.9655	17.3356	36.313	38.515	59.5552	37.6774	42.4145	59.6721	65.882	56.8302	76.857	58.9976	87.5057	68.53	72.3272	64.5967	63.84	89.0468	87.2024	64.6992	79.5743	90.8856	93.6616	81.5237	89.8444	96.4618	68.0117
1988	74.1239	89.4545	75.6578	53.4545	18.5037	43.1056	32.8334	57.8149	36.5669	44.4118	61.321	67.7362	58.4248	75.5593	69.9285	86.7179	82.0178	81.114	65.7311	63.9405	88.5438	118.478	70.3132	77.9547	82.9389	97.3769	75.6543	90.659	93.8652	70.1449
1989	71.7856	80.5428	77.9404	60.6759	22.0424	39.8166	38.4834	53.5782	40.6594	47.0883	65.7855	62.1196	46.9353	62.5618	60.6476	79.923	76.1393	76.1388	58.0477	58.3794	82.9036	115.227	66.8444	76.679	87.2172	88.0857	69.6816	88.0051	91.3718	67.0795
1990	75.9661	89.0293	91.6136	64.9382	19.8558	44.5624	43.7594	54.1223	35.1767	47.7252	61.4067	63.1234	52.3701	62.2631	56.3191	75.823	70.9189	65.8895	59.9595	57.274	79.2845	125.732	63.1969	69.4066	75.0849	83.8948	78.1626	82.8285	95.3074	67.0688
1991	65.3438	79.6546	87.5205	45.7526	19.458	34.7029	39.7038	48.6737	34.8726	41.1383	47.6127	53.4277	47.0421	66.4374	54.0426	66.5353	57.8584	54.0171	48.3076	54.2582	78.7062	93.9461	59.4862	62.5286	73.0828	79.7883	67.4121	78.719	90.4656	59.6722
1992	69.8309	91.6103	74.6546	58.289	20.6	46.2314	40.2391	48.1644	34.2179	46.5775	54.0848	60.9678	49.8723	76.1396	56.3185	72.9528	63.1439	51.7321	54.0041	55.4693	73.3165	71.6317	71.0114	70.0077	82.8277	81.1443	63.5618	77.4339	89.502	62.2599
1993	64.0688	81.921	75.6484	59.0046	18.5791	49.8286	43.2551	53.0055	37.9159	48.4041	56.9121	64.6124	50.759	68.1339	63.1692	66.1264	59.7854	51.9804	58.9417	62.076	89.2182	122.389	66.6134	69.0263	75	75.3894	65.3767	70.4371	92.1961	64.1302
1994	61.6405	83.4063	77.6038	62.3486	17.5076	50.8348	43.3336	53.7274	33.0936	49.2887	59.4774	70.0929	46.356	76.1172	67.0067	71.9671	60.613	54.694	55.5021	55.7912	87.001	110.277	71.2576	65.5098	89.0408	82.3342	69.2671	75.015	99.3214	65.4974
1995	80.1733	80.2178	59.9497	51.75	15.1247	34.6455	35.7346	45.1033	33.4718	41.5735	56.104	55.0723	50.4957	64.7909	63.1437	66.2954	46.5177	55.2082	48.3933	55.3422	84.6025	74.585	57.1137	61.0337	78.1926	69.8692	54.6104	68.4002	79.7508	57.4919
1996	84.0663	97.4597	65.1302	42.8194	17.085	34.5594	33.5193	52.827	34.4813	42.1155	60.9323	64.252	52.961	74.678	67.2133	69.8096	55.3211	57.0417	56.7391	62.5394	88.3416	94.126	61.3245	73.0598	103.598	83.1856	56.7061	78.1287	90.6136	63.9529
1997	79.9832	96.5188	77.8478	61.8173	18.099	42.741	29.4592	64.5584	38.169	48.259	77.0036	77.5747	45.6261	82.1289	83.0632	82.5462	61.7079	59.5087	58.7138	61.865	93.8327	93.8804	74.7694	80.4345	105.31	89.9163	64.5616	83.148	85.383	69.6009
1998	71.2145	80.6562	83.71	48.1788	28.351	41.1987	34.4192	54.0805	34.8111	45.0776	59.1117	69.883	52.5752	88.8589	69.8553	73.5921	55.6637	57.3197	50.9082	61.0706	86.2797	115.982	64.2463	75.4982	100.137	88.8615	65.1113	87.0354	71.9946	66.058
1999	79.8983	96.0914	123.723	61.4671	24.8828	43.6138	33.0144	55.3907	38.7721	41.9343	65.499	74.0985	64.1377	101.188	79.4756	83.8113	57.1714	62.0462	49.9627	59.0158	85.7159	88.3928	66.3057	79.3474	104.106	86.3859	64.9558	83.7776	79.4837	70.1264
2000	81.4046	77.8393	114.766	49.6575	15.3466	36.7868	32.5752	56.412	37.8159	42.9124	66.5838	74.3825	55.3827	95.2214	82.9661	77.4992	60.4204	58.2722	48.5279	53.9735	84.022	82.4795	64.6536	94.9227	100.457	82.1188	64.2758	88.0102	85.3139	67.7586
2001	92.4803	68.6058	112.936	54.2201	18.7023	44.8467	35.5957	55.5311	37.9186	39.8745	64.4124	76.8625	50.7091	99.0274	72.147	74.2402	71.3086	54.8751	48.8455	45.7789	76.9536	86.8649	71.1463	98.6121	103.394	92.8715	56.3054	84.3403	78.927	67.8735
2002	82.24	79.7459	110.921	56.9193	19.4997	50.5908	39.6668	52.7522	33.9038	46.4803	68.9413	73.6727	57.6122	68.868	60.8098	67.3754	65.2582	51.6425	47.2056	55.5322	85.5818	88.8014	57.3276	73.1636	82.5928	92.2776	58.2224	69.4584	83.5189	64.8477
2003	79.7603	73.672	84.8231	44.8772	31.1425	35.5729	34.8437	46.7672	32.4483	37.393	51.1886	58.7735	56.1431	70.2923	64.8776	68.8133	62.1215	46.2524	44.6257	51.8914	80.6886	77.4516	62.8895	84.0976	98.2503	96.5864	57.9383	77.2056	76.5377	61.6526
2004	75.6282	77.0146	117.709	52.4161	19.7184	42.3915	42.0714	57.104	35.8503	48.3093	61.7888	66.3377	58.907	78.797	72.4987	75.2889	75.4997	58.8007	51.5166	58.8808	86.4598	89.6511	70.7405	98.2364	108.244	101.592	66.2671	95.7231	92.6845	70.2113
2005	82.2215	59.4122	96.4935	47.2964	17.5941	40.1754	52.1738	50.8017	31.6054	47.2143	49.0028	62.0156	52.6947	65.1876	62.6554	57.6724	62.7044	56.3013	52.0022	63.978	80.9639	87.0173	61.5931	73.3732	90.5044	89.8493	71.3032	80.0662	72.8628	62.6461
2006	82.8572	62.6521	80.752	51.5695	21.5579	44.5229	48.5139	47.3099	33.5476	44.8675	45.6185	55.9283	57.7005	67.3859	55.3864	68.763	53.9415	50.5341	45.8482	59.601	71.0817	71.0075	55.1949	61.7853	75.4362	75.373	62.4388	70.6544	58.9814	57.959
2007	98.5751	81.9522	122.734	69.5962	26.1141	45.9442	57.2752	66.6416	36.5817	53.7886	59.1706	71.5012	61.6891	88.3771	84.6565	89.5056	75.7	71.6011	62.2402	66.5716	99.2813	79.8082	80.677	100.916	121.802	110.828	90.3442	99.9677	105.606	78.6016
2008	75.8583	79.3705	111	60.5467	26.5152	47.8443	56.8493	49.8135	35.2706	48.0978	48.2381	56.8037	45.7488	57.4998	56.5291	55.8324	54.1898	47.3746	49.8279	65.5226	80.3872	59.5647	56.8938	66.8295	77.1628	79.3472	61.3776	71.3288	81.3118	60.7909
2009	97.286	81.2015	115.914	63.9132	24.4262	58.386	57.449	66.0039	44.6265	61.8603	67.973	73.7594	56.6846	94.3911	83.695	86.2948	76.3181	68.9571	60.1846	72.1752	89.6275	72.989	80.4884	97.2271	116.006	107.237	80.3625	98.4648	81.3371	77.0772
2010	99.1481	75.1692	118.893	61.1714	20.5914	51.5163	61.3852	57.4311	36.7894	55.4715	54.2445	66.3095	63.6884	106.847	72.8782	84.7976	69.3751	56.9377	53.9023	71.3587	83.3791	121.534	71.7961	87.7145	108.943	105.749	83.8804	96.6294	71.201	74.7839
2011	81.384	61.4274	106.254	46.3863	19.481	50.855	55.1691	56.9528	39.6141	59.4811	56.3384	65.1036	55.4464	66.3709	66.9043	55.791	63.0128	54.6208	52.649	62.6602	79.5891	104.878	68.0168	77.6551	94.303	89.027	76.414	83.7187	84.5196	66.6905
2012	53.1262	59.2563	114.226	45.6501	23.0489	45.6788	53.2213	51.8838	33.8464	47.4034	46.6074	58.787	51.1992	71.9836	58.9318	61.9242	61.2048	49.9304	48.5213	56.865	70.7832	107.124	61.8531	74.6535	92.43	90.0874	74.5746	76.7943	84.0088	62.9519
2013	55.9459	65.9912	100.073	44.5748	18.0501	45.2517	50.9471	61.0154	40.2233	53.2778	52.7967	68.6152	60.6087	74.9661	75.2669	74.2641	67.7698	58.9968	56.9382	60.4445	81.4576	120.183	74.7955	87.9424	108.33	99.3304	80.6217	88.017	83.0441	69.3013
2014	61.0248	72.4839	113.016	58.946	19.3234	45.342	59.8131	58.7957	40.35	61.9091	58.8576	71.6679	65.8024	84.2249	77.2067	75.134	72.0287	62.1142	61.47	64.3731	72.1063	127.465	77.6148	92.059	99.5886	95.512	87.3962	87.4183	91.0192	72.8987
2015	64.5526	79.3975	114.429	64.4716	20.5274	39.0064	61.6986	58.6805	41.6335	58.9615	55.9624	67.1817	62.8657	74.7997	80.0229	80.8325	70.2856	63.3347	60.369	62.7292	67.8179	133.498	78.854	88.4798	102.39	96.2495	91.5157	89.8577	85.5949	72.9655
2016	63.5941	63.6668	102.025	51.3446	19.0493	40.1368	66.6582	59.2251	42.5131	53.2671	54.8659	51.8663	72.5595	89.3319	73.6942	76.911	74.3875	61.4737	61.9786	64.4423	73.2083	147.027	82.4478	95.8619	102.998	84.6637	86.2059	95.9325	80.2337	72.1231
2017	62.2989	65.1153	123.55	65.7763	21.5652	49.6687	78.5779	62.31	45.6209	66.9923	60.4272	64.3604	48.7869	63.9932	70.8301	70.9383	67.1914	62.7119	61.5223	69.1562	73.7417	91.4353	68.5535	79.1369	86.8837	73.81	82.7043	83.044	88.6462	69.2879
																													z	1.0945
																													b	0.036382

## Sheet: MK & Sen's slope estimator 
	MK test	Sen’s slope estimator
Spring	0.40615	0.57875
summer	-1.2184	-1.41
Autumn	0.61266	0.16388
Winter	1.0945	0.36382
Year	-0.2547	-0.49345

## Sheet: Sensitivity
Station	STMAX	STMIN	SRH	SU	SN
51467	0.299	0.09	-0.298	0.313	0.133
51477	0.398	0.124	-0.805	0.298	0.113
51495	0.44	0.105	-0.349	0.413	0.018
51526	0.415	0.095	-0.433	0.362	0.123
51542	0.364	0.275	-0.759	0.077	0.219
51567	0.354	0.11	-0.428	0.229	0.187
51573	0.385	0.09	-0.122	0.342	0.092
51628	0.341	0.097	-0.404	0.223	0.197
51633	0.31	0.112	-0.198	0.129	0.229
51642	0.345	0.092	-0.252	0.27	0.153
51644	0.351	0.1	-0.4	0.318	0.135
51656	0.363	0.102	-0.375	0.329	0.132
51701	0.207	0.165	-0.523	0.11	0.21
51705	0.295	0.1	-0.262	0.248	0.176
51709	0.343	0.092	-0.308	0.253	0.196
51711	0.293	0.087	-0.464	0.239	0.153
51716	0.351	0.089	-0.232	0.259	0.191
51720	0.354	0.088	-0.289	0.282	0.169
51730	0.369	0.095	-0.315	0.241	0.197
51747	0.437	0.084	-0.218	0.364	0.137
51765	0.399	0.097	-0.28	0.303	0.169
51777	0.426	0.082	-0.295	0.335	0.163
51804	0.312	0.111	-0.36	0.249	0.165
51811	0.345	0.092	-0.278	0.219	0.229
51818	0.343	0.086	-0.214	0.267	0.201
51828	0.344	0.087	-0.256	0.307	0.176
51839	0.368	0.079	-0.185	0.277	0.207
51855	0.385	0.086	-0.254	0.305	0.176
51931	0.351	0.08	-0.193	0.247	0.224
52313	0.411	0.102	-0.447	0.36	0.102

## Sheet: Tmax
year	Mean value	Mean value	Mean value	Mean value	Mean value	Mean value	Mean value	Mean value	Mean value	Mean value	Mean value	Mean value	Mean value	Mean value	Mean value	Mean value	Mean value	Mean value	Mean value	Mean value	Mean value	Mean value	Mean value	Mean value	Mean value	Mean value	Mean value	Mean value	Mean value	Mean value
1960	13.8	12.5068	15.8661	16.2571	3.36257	16.0473	19.5473	16.779	15.453	17.9839	17.3781	17.282	2.81284	14.1246	18.2232	13.5434	18.8429		18.7724	19.1672	19.6798	10.091	19.0331	19.5044	19.1934	20.3678	18.7751	19.7577	12.2219	15.9419
1961	13.8068	13.7984	17.1929	18.0362	3.75178	16.6107	21.886	17.7693	16.8356	18.637	18.3633	17.9515	3.47205	14.2099	18.446	13.9049	19.3879	19.2981	19.5425	19.7595	20.0789	10.6052	19.1764	19.6052	19.2005	19.6899	18.6126	19.5288	14.8329	16.6893
1962	14.0811	13.8419	16.9019	17.6715	2.6474	16.0693	22.1559	16.9195	15.231	18.1471	17.466	17.5934	2.38548	13.5121	17.5679	13.3164	18.5277	18.3389	18.8633	19.1674	19.6855	10.3414	18.2301	18.8189	18.7808	19.4877	18.223	19.2485	14.9386	16.1434
1963	14.6455	14.4044	17.3575	18.6819	4.02685	16.9844	22.6085	17.986	15.183	18.7	18.1274	18.3841	3.79562	15.0542	18.8156	14.3162	19.7142	19.171	19.7923	19.8679	20.5948	11.9192	19.2115	20.066	19.8989	20.7408	19.2901	20.4197	15.3762	17.0736
1964	13.4363	12.8454	16.7369	17.647	1.4918	16.2549	22.0926	17.324	15.5443	17.8038	17.5601	17.6801	2.2735	13.2877	17.7276	12.4128	18.9232	18.6046	19.0727	19.05	19.676	9.92322	18.4328	18.9208	18.4082	19.4896	18.209	19.1568	14.2016	16.0065
1965	14.689	14.2381	17.7197	18.6753	4.54384	17.28	22.4992	18.5129	17.2058	19.046	18.5373	18.7611	2.44712	14.2584	18.8438	14.1956	19.9296	19.6797	20.1167	20.1781	20.4589	9.59945	19.3293	19.5888	19.1751	20.3112	18.8704	19.4578	15.4164	17.0195
1966	13.9162	13.4307	16.4715	17.6192	2.58438	16.314	21.383	17.4682	16.2077	18.0468	17.5679	17.843	2.25288	14.1822	18.3863	13.7986	19.2521	18.4627	18.9622	19.3595	19.9236	10.5222	18.7611	19.2912	18.9326	20.1559	18.78	19.3247	14.0458	16.3188
1967	13.2353	12.9912	16.3748	17.2532	1.73904	15.749	21.4611	16.5734	15.0197	17.6011	16.7422	17.0726	1.79616	12.7852	16.4879	12.5386	18.1268	17.8052	17.6614	18.6	18.6005	10.3647	17.6677	17.9778	17.9036	18.7071	17.1562	18.2715	14.0252	15.4582
1968	14.0492	13.4098	16.8016	17.7869	2.72322	16.5893	21.4197	17.6049	16.1402	18.7003	17.9096	18.2418	2.01995	13.968	18.4175	13.2907	19.4623	19.0656	19.0227	19.8598	19.8934	10.7008	18.8751	19.4814	19.3257	19.9486	18.7202	19.7096	14.6678	16.4761
1969	13.6326	12.1205	15.891	17.1553	3.79562	15.9149	20.9707	17.0959	15.1233	17.9981	17.271	17.5652	2.35945	13.8236	17.9852	12.5616	8.47912	18.5137	18.5118	19.2203	19.3458	11.5326	18.5156	19.1419	18.7556	19.6345	18.1638	19.451	14.0079	15.6737
1970	13.691	12.9216	16.1655	17.1866	3.26877	15.8345	21.1753	16.991	15.2693	18.2211	17.3751	17.6685	2.68849	14.5855	18.3501	13.3258	19.2285	18.7282	18.6605	19.1652	19.5701	11.8005	19.0175	19.7184	19.2792	19.9679	18.491	19.5923	14.0937	16.2769
1971	14.2855	13.9085	17.2855	17.5647	3.84027	16.451	21.5211	17.6973	15.1068	18.7649	17.9734	18.434	3.33671	15.0792	18.8734	13.9271	19.9088	19.3723	19.0359	20.0458	20.4723	11.7071	19.2592	19.9797	19.5044	20.3564	19.3526	20.066	14.5841	16.817
1972	13.9555	12.6975	16.5429	16.9883	4.23388	15.9798	21.3208	17.0959	15.703	18.2298	17.2844	17.6861	1.45738	13.1033	17.5148	12.4049	18.8628	18.3557	18.2077	19.2224	19.674	10.4667	17.9921	18.5213	18.1251	18.9402	18.2383	18.5746	14.1276	15.914
1973	14.4997	13.7701	17.0142	17.9058	5.91178	16.4153	22.0063	18.2789	16.137	19.0734	18.2321	18.1773	3.41644	15.0468	19.2732	14.2225	20.5874	19.8077	19.4537	20.0756	20.8614	10.503	19.62	20.2677	19.8556	20.7381	19.4427	20.3981	14.9101	17.1001
1974	13.4542	13.1948	16.3863	17.437	3.55973	16.0014	21.6452	16.5071	14.2474	17.977	17.0038	17.46	1.79342	12.4723	16.734	12.0236	18.5003	17.8745	17.9205	19.1121	19.2433	9.90658	17.4967	17.8679	17.6712	18.5548	17.5474	18.1901	14.0277	15.5797
1975	13.2153	12.7332	16.1803	16.8427	2.75342	15.6381	20.8329	17.0597	15.0219	18.1381	17.234	17.4849	1.90027	13.3915	17.4123	12.8625	19.2263	18.4233	18.5082	19.4115	19.7458	9.80493	17.9775	18.6663	18.5784	19.3326	18.0781	18.8885	14.1844	15.8458
1976	13.1019	12.594	15.9475	16.5555	2.27896	15.073	20.4071	16.7672	13.9025	17.6669	16.5473	16.9995	2.65137	13.6301	17.2536	12.7156	19.1221	18.1607	18.094	19.0301	19.2852	11.1336	18.0639	19.0598	18.7762	19.5115	17.8757	19.2219	13.7199	15.6947
1977	14.0901	13.8389	16.8789	17.7608	2.67863	16.5411	21.2627	17.4027	15.4156	18.6337	17.3315	18.0216	3.23342	14.3737	18.3433	13.3162	19.5877	18.6523	18.7186	19.9159	20.0159	10.5296	18.9997	19.6866	19.123	19.451	18.4277	19.2945	14.3159	16.4083
1978	14.386	13.5332	16.8121	17.7252	3.50027	15.8266	21.2803	17.4778	15.0167	18.3419	17.2926	17.8447	3.25068	14.3918	17.957	13.7995	19.3395	18.8663	18.5704	19.9605	20.0721	11.9268	18.3652	19.3592	18.6121	19.5255	18.2929	19.3047	14.7329	16.3919
1979	14.1737	13.1723	16.2896	17.194	1.76932	16.4397	20.7984	17.7301	15.5142	18.3893	17.6616	17.857	3.28767	14.7263	18.8342	14.114	19.7995	19.2016	18.9644	19.3556	20.114	11.5279	19.054	20.094	19.4115	20.1638	18.9836	20.2151	14.1173	16.5156
1980	14.4279	14.1448	17.3186	18.1041	2.28415	17.0325	21.7347	18.3284	16.3044	19.2803	18.4158	18.8243	3.54399	14.5664	18.809	14.0107	20.3888	19.8071	19.4719	20.2598	20.7251	11.9781	19.3951	20.2254	19.7489	20.3956	19.3429	20.2653	15.1781	17.0453
1981	13.5918	13.4041	16.3841	17.3636	1.36986	15.9605	21.1271	17.063	15.5192	17.8288	17.1126	17.474	2.34466	13.9534	18.1044	12.8049	19.3737	18.4268	18.4701	19.1334	19.357	11.6384	18.6022	19.0811	18.643	19.3142	18.1126	19.0649	14.2688	16.0308
1982	13.9975	14.3066	17.2995	18.546	2.69425	16.9337	22.1	17.5885	16.2249	18.5663	17.8778	18.5564	1.91151	13.3921	18.1764	12.8636	19.5636	18.7811	19.0627	19.7304	19.8488	9.6211	18.5805	18.9477	18.4584	19.283	18.4315	18.9332	14.9425	16.3869
1983	13.797	14.4126	17.0208	17.7192	3.48849	16.3734	21.9184	17.5463	15.7016	18.5326	17.6085	18.2079	2.9937	14.1937	18.4482	13.2474	19.5282	19.0945	19.089	19.5142	19.6419	11.0208	18.9049	19.2493	18.7668	19.4723	18.3926	19.2397	14.1734	16.4585
1984	12.8839	12.1631	15.1675	16.4948	0.845902	15.5585	20.3098	16.823	14.9669	17.6566	16.8514	17.2814	2.9694	13.6628	17.5811	12.494	18.8232	18.0421	18.0907	18.615	18.7973	11.2915	18.1571	18.7137	18.3213	19.279	17.8888	18.7929	13.2626	15.5788
1985	14.0721	13.5479	16.477	17.3353	2.13808	16.2923	20.883	17.7348	14.9803	18.2068	17.3745	18.1173	3.66904	14.5858	18.5997	13.6468	19.669	18.963	18.9616	19.4545	20.0137	10.4482	19.0329	19.646	19.3707	20.0923	18.7748	19.6449	14.3899	16.418
1986	13.934	13.3726	16.5545	17.5532	2.06219	16.4005	21.6386	17.791	16.586	18.5589	17.8575	18.4156	2.58712	13.8016	18.3638	13.1501	19.457	19.1822	18.9888	19.7655	19.9512	8.0863	18.8537	19.3611	19.1274	19.7885	18.6049	19.2192	14.5244	16.3289
1987	14.3077	13.157	16.3501	17.3663	1.20274	15.7822	21.2792	17.7307	16.0195	18.3784	17.7841	18.1216	3.29096	14.5395	18.5726	13.5756	19.6282	18.9953	19.0512	19.6603	20.1773	10.2584	19.0088	19.6285	19.4458	19.9904	18.991	19.4203	14.9049	16.4351
1988	13.782	13.1694	16.2049	17.3866	1.81202	16.2555	21.3492	17.5025	15.8675	18.3208	17.5429	18.1243	3.28251	14.5866	18.6268	13.1918	19.7495	19.0459	18.8694	19.4713	19.8986	12.0322	19.0746	19.5298	19.4107	19.7719	18.6921	19.3383	14.6333	16.4318
1989	13.7441	13.6184	16.9652	17.8836	3.45781	16.8477	22.0784	17.4808	16.0529	18.6164	17.834	18.6247	1.79233	12.8263	17.8304	12.8016	19.3299	18.8263	18.8068	19.8485	20.0775	10.3329	18.4014	18.9033	18.7003	19.2219	18.4488	18.8241	15.1044	16.32
1990	14.5811	13.8759	17.1055	18.4373	3.78301	17.3033	22.0427	18.3885	16.2934	19.2825	18.3488	19.2027	3.71534	14.6951	19.0022	14.1638	20.286	19.6795	19.5342	20.3819	20.9523	11.9507	19.6449	20.1348	19.8858	20.5773	19.6748	20.2173	15.1808	17.1835
1991	14.0912	14.1951	17.2052	18.2181	3.63397	16.4099	21.9348	17.6471	15.8907	18.6836	17.7545	18.5164	2.52274	13.6849	18.2411	13.0036	19.2227	18.7005	18.7595	19.9603	20.2874	10.6392	18.3482	18.9173	18.783	19.7038	18.7047	19.114	15.1679	16.4807
1992	13.6705	12.8686	16.3262	17.1697	3.16721	15.9694	20.9822	17.2839	15.3413	18.2937	17.3445	17.865	2.58989	13.8074	17.8115	13.3352	19.1366	18.3421	18.6186	18.9423	19.4104	9.31311	18.3978	19.0716	18.9295	19.6311	18.3541	19.2653	14.4085	16.0568
1993	13.6759	12.8381	16.3137	17.5866	2.62795	16.4455	21.4805	17.5449	15.88	18.7715	17.6523	18.2677	2.62055	13.6474	18.1773	12.9195	19.3044	18.371	18.811	19.6792	19.7942	11.0847	18.7364	19.2197	19.0236	19.3816	18.4674	19.1386	14.4682	16.2734
1994	13.9551	13.5192	17.0984	18.2496	2.34521	16.677	21.9416	18.1573	15.8403	19.4427	18.2441	18.7066	2.83425	14.42	18.8967	13.9077	20.1271	19.5079	19.3712	20.254	20.5668	11.4792	19.3058	19.9784	19.629	20.1614	19.04	19.9263	15.3605	16.8601
1995	13.5586	13.7959	16.8981	17.6052	1.02767	15.7082	21.7145	17.2622	15.4203	18.5559	17.6359	17.8068	2.68548	13.0156	17.5474	12.9795	19.0504	18.5712	18.3162	19.7805	20.0504	10.309	18.031	18.5655	18.0992	19.0181	18.2208	18.6663	14.6384	16.0184
1996	13.1462	12.8852	16.3107	16.5765	1.49891	15.5533	21.0011	16.9626	15.1552	18.1235	17.2637	17.4658	2.59016	12.9959	17.4806	12.7773	18.7117	17.8298	18.112	19.5137	19.8279	10.6027	17.8352	18.6462	18.6962	19.5355	18.6148	18.9361	14.4202	15.83
1997	14.7312	14.963	18.3871	18.7647	3.88411	17.9222	22.6838	19.06	17.5121	20.234	19.3337	19.5093	4.12027	15.1419	19.7458	14.7581	20.9211	20.3326	19.963	21.1258	21.2811	12.5436	20.1866	20.9414	20.449	20.8184	19.88	20.4967	15.9756	17.7816
1998	14.543	13.9364	17.32	17.9386	6.12082	17.129	22.0556	18.3173	16.6214	19.3608	18.4397	18.7422	3.79753	14.9636	19.1088	14.4488	20.2384	19.4115	19.1674	21.1838	21.1337	13.2326	19.7381	20.5679	20.1778	21.0312	19.8704	20.6468	15.5499	17.4067
1999	13.9674	14.0074	18.7625	18.6118	4.99123	17.1712	22.5211	18.5293	17.1241	19.6466	18.7789	19.0496	3.48055	14.5797	19.3603	14.3389	20.4918	19.9482	19.6208	21.0775	20.7814	11.4816	19.7663	20.5803	20.2775	20.9214	19.7679	20.5973	15.6153	17.443
2000	13.5604	13.5672	18.3268	17.6776	1.78306	16.0355	22.1284	17.891	16.7008	18.6268	17.9475	18.232	3.12951	14.6008	19.2331	13.9025	19.9615	19.1724	18.8743	19.9467	20.2577	11.6486	19.5407	20.2153	19.991	20.2612	19.2959	20.1249	15.0104	16.8153
2001	14.8578	14.1584	18.7611	18.6186	4.23589	17.1605	22.5499	18.1153	17.0575	19.3397	18.1647	18.9671	3.86548	15.0501	19.2266	14.014	20.1858	19.4951	19.3079	20.5252	20.9485	12.2414	19.8189	20.6488	20.1707	20.8011	20.1085	20.454	15.7132	17.3987
2002	14.6753	14.1373	18.8918	18.8205	4.23205	17.2107	22.6156	18.4474	16.3693	19.5523	18.4422	19.0899	4.04411	14.811	19.1247	13.8134	20.163	19.3984	19.394	20.7573	21.0164	12.1981	19.289	19.8666	19.4545	20.4318	19.6973	20.097	15.7778	17.3041
2003	14.2929	12.7597	17.1608	17.2863	5.23342	15.3858	21.1855	17.4707	15.5285	18.2904	17.0929	17.7058	2.68192	13.8249	18.5329	13.2948	19.2537	18.206	18.4827	19.783	20.069	10.9321	18.8304	19.3337	19.2129	20.1397	19.4819	19.9192	14.9321	16.4243
2004	14.9036	13.7563	18.3022	18.1822	4.17295	16.5675	22.0221	18.5148	16.4432	19.5057	18.0199	18.9208	3.20191	14.4019	19.0973	13.8164	20.2557	19.5904	19.653	20.4352	20.9484	10.9538	19.6107	20.3546	20.2227	20.8478	20.1765	20.7552	16.0768	17.2314
2005	14.2882	13.6074	18.1803	18.0627	2.93918	16.6781	22.2501	18.1803	15.9359	18.7959	17.5671	18.6071	2.81945	13.4296	18.4263	13.1307	19.6301	19.0893	19.0726	20.2178	20.7422	10.7784	19.0074	19.4301	19.3797	19.9688	19.3463	19.8332	14.6167	16.69
2006	15.0975	14.4312	18.6921	18.7425	4.33836	16.9282	22.6633	18.6345	16.1126	18.9866	17.8959	18.6148	3.98493	14.8811	19.1436	14.6488	19.8805	19.5789	19.2789	20.6184	21.0375	11.3819	19.4499	20.0258	20.0047	20.4559	19.6633	20.1784	15.2195	17.261
2007	15.3668	14.9888	19.3795	19.0989	6.23068	17.4715	23.3044	19.7027	17.0436	19.9315	18.8704	19.4	4.14	15.1693	20.249	14.9816	21.1915	20.6701	20.5636	21.3115	21.897	11.1745	20.7033	21.1962	21.1088	21.309	20.4767	21.1156	16.0395	18.0719
2008	14.6153	14.965	19.1751	18.6585	5.84426	17.1038	23.1861	18.6765	16.7396	19.2653	17.9817	18.5986	3.34372	13.873	18.9366	13.723	19.8418	19.077	19.3391	20.7115	21.0822	10.668	19.3708	19.6423	19.6224	19.9104	19.2402	19.6516	15.3213	17.1781
2009	14.8145	14.5893	18.8093	18.5523	4.81671	17.5175	22.9655	19.1995	16.5751	19.6759	18.5236	19.0145	3.09562	14.4663	19.6392	14.3666	20.6934	19.8101	20.0619	21.1148	21.5392	10.7523	20.2814	20.7468	20.7893	21.1529	20.12	21.106	15.3512	17.5911
2010	14.7562	13.6822	17.911	17.937	2.58	16.7803	22.4277	18.2222	16.2816	18.9005	17.7192	18.1679	3.83041	14.8079	19.0551	14.177	19.6984	18.7066	19.0008	20.1819	20.6737	12.2378	19.5005	20.0337	20.2775	20.8578	19.5901	20.3532	14.5888	16.9978
2011	14.1082	13.8625	18.4181	17.6942	2.71479	16.9444	22.6222	18.3682	16.6578	19.1562	17.7436	18.3578	3.19589	13.5455	18.6227	13.0266	19.7164	18.9718	19.0934	20.3173	20.7633	12.7003	19.314	19.786	19.866	20.291	18.9548	19.8471	15.1142	16.8888
2012	13.9115	13.8667	18.182	17.2934	4.77596	16.4407	22.0743	17.6246	15.6626	18.1645	17.1893	17.6623	2.34126	13.0552	17.9811	13.0462	19.0653	18.2757	18.556	19.8317	20.2038	10.9038	18.568	18.9926	19.0574	19.8738	18.7055	19.1342	14.5008	16.3772
2013	15.1285	15.1386	19.0189	18.3926	3.81425	16.7156	22.8532	19.2153	16.5334	19.3167	18.5929	18.8668	4.55123	14.791	19.946	14.6767	20.5732	20.106	20.1364	21.1422	21.4263	13.0633	20.0307	20.6038	20.6356	21.4123	19.9951	20.5951	15.9351	17.6968
2014	13.7014	14.2704	18.3677	17.9203	3.3211	16.0321	22.1288	18.0581	16.189	18.3718	17.514	18.0266	3.42027	13.8014	17.9792	13.3866	19.6929	19.1342	18.7981	19.8386	20.1589	12.0395	19.4518	19.6208	19.5518	20.2614	19.3016	20.011	15.1616	16.7417
2015	14.6285	14.7255	18.6479	18.6984	3.8537	16.3789	23.1227	19.0819	17.1707	18.9022	18.3088	18.6614	4.09151	14.6414	18.891	14.231	20.6252	20.0537	19.749	20.3712	20.8545	12.5079	20.2858	20.5137	20.5573	21.2932	20.2589	21.1348	15.7644	17.5174
2016	14.897	14.6781	18.9074	18.4235	3.82568	16.8385	23.1071	18.6836	17.1456	18.906	18.2683	18.7333	4.14781	15.0404	18.8202	14.4369	20.594	19.7273	19.8568	20.7107	21.1648	13.1779	20.4923	20.6817	20.5787	21.0923	20.4175	20.9109	15.9552	17.5938
2017	14.7986	14.7811	19.3107	19.1899	3.76521	17.6419	23.6704	18.9022	17.4323	19.3649	18.4858	19.4082	2.96137	13.4211	18.2605	13.297	20.377	19.6096	19.7422	21.0901	20.9718	11.3455	19.7732	19.5288	19.6973	20.2825	19.8608	20.026	15.8721	17.3403
	14.1208	13.6914	17.3229	17.8294	3.29956	16.4754	21.8608	17.8409	15.9683	18.6809	17.7973	18.2401	3.01413	14.1151	18.4672	13.5341	19.4691	19.0336	19.0439	19.9273	20.2641	11.1199	19.0414	19.5991	19.3557	20.0536	18.9741	19.708	14.8218

## Sheet: Tmin
year	Mean value	Mean value	Mean value	Mean value	Mean value	Mean value	Mean value	Mean value	Mean value	Mean value	Mean value	Mean value	Mean value	Mean value	Mean value	Mean value	Mean value	Mean value	Mean value	Mean value	Mean value	Mean value	Mean value	Mean value	Mean value	Mean value	Mean value	Mean value	Mean value	Mean value
1960	-0.0740437	-0.985519	1.37951	-0.493443	-11.2552	0.070765	5.08989	2.94536	-0.11776	3.66885	5.57896	5.10574	-9.34918	0.769945	5.07869	0.377869	5.01148		3.00328	2.3806	3.88197	-4.47268	5.1877	5.18033	6.28306	3.22568	2.76639	4.91694	-2.98115	1.50622
1961	-0.765753	-0.159178	1.57726	0.365753	-11.1367	0.306301	6.4737	2.91945	0.216164	3.66932	6.08384	4.68685	-10.263	-0.760822	3.9989	-0.186575	3.47288	3.76356	3.0263	1.7	3.38466	-4.91068	4.82685	4.74247	6.1989	1.72575	1.60247	3.68932	-2.04986	1.31718
1962	-0.931507	0.537534	1.63425	0.454521	-11.7578	0.147397	6.93534	2.96247	-0.15589	3.78219	5.63096	5.47589	-9.81123	-0.368219	4.65589	-0.123288	4.27425	4.16712	3.26548	1.98466	3.59288	-4.49781	4.50575	4.92301	6.43699	2.68712	2.02329	4.80055	-1.87534	1.56402
1963	-0.26	1.21726	2.16	1.37425	-10.1537	1.1863	8.17562	3.91781	0.790411	4.45288	6.73397	5.81315	-8.7611	0.144658	5.5674	0.668767	4.96027	4.85178	3.69397	2.76959	4.24658	-4.10603	5.0926	5.36822	6.84575	2.58986	2.65178	5.18247	-0.489041	2.2995
1964	-0.725137	0.0775956	2.12514	0.94071	-11.7587	0.125956	7.63798	3.51749	0.991803	4.13333	6.24454	5.6347	-9.75929	-0.797268	4.72049	-0.506284	4.98169	4.49044	3.68607	2.45874	3.77896	-4.78087	4.68142	4.68443	6.07268	2.10355	2.33743	4.41803	-1.1541	1.7366
1965	0.0673973	0.687123	2.90411	0.897534	-10.3184	0.761644	7.52164	3.94712	1.54767	4.52575	6.59973	6.13616	-9.88164	0.0854795	5.43342	1.01068	5.31096	4.8989	4.09315	3.0474	3.95342	-5.17233	4.85863	4.86219	6.88575	2.9411	2.51507	4.96959	-0.551233	2.22545
1966	-0.210685	0.0890411	2.48301	0.519178	-11.0327	0.307123	7.03178	3.38301	1.34055	4.1411	6.03397	4.92849	-9.37671	1.05205	5.38466	0.955616	4.58959	4.5274	3.88329	2.68822	4.20356	-3.9474	5.17288	5.53753	6.96055	3.86027	2.97644	5.49151	-1.44164	2.12178
1967	-1.25123	-0.264384	1.56877	-0.797808	-12.349	-0.629315	6.42384	2.25425	0.00465753	2.61315	5.06493	3.99068	-10.4077	-0.400822	4.1172	-0.106849	4.32521	3.52164	2.53425	1.43671	2.73397	-4.30904	4.16767	4.91863	5.78356	2.10493	1.13699	4.19753	-1.96164	1.04899
1968	-0.309836	-0.146721	1.7541	-0.277596	-11.3986	0.465301	6.8541	2.96721	1.00164	3.25492	6.30055	5.22131	-9.63169	0.620492	5.05738	0.484153	4.77596	4.4388	2.56393	1.93142	3.5429	-4.00464	4.74372	5.87049	6.12978	2.83142	1.97022	4.84727	-1.51448	1.73598
1969	-0.470959	-0.847671	1.92466	0.204658	-10.0378	0.795616	6.32164	3.30575	0.550959	3.09699	5.82849	5.30384	-8.51068	0.443288	5.90356	0.0145205	-4.67198	4.42137	2.92247	2.63479	3.40055	-3.00493	4.92603	5.58575	6.15616	3.4474	2.15945	4.89726	-1.8189	1.54766
1970	-0.493973	-0.323014	1.6011	-0.0312329	-11.2353	0.449589	6.46986	2.60712	0.0906849	2.9337	5.65178	4.75041	-8.69918	0.687123	5.85315	-0.0915068	4.83178	4.19233	2.72192	2.68822	3.33151	-3.28575	5.11178	5.56027	6.43753	2.73616	1.93315	4.50438	-2.10301	1.68554
1971	0.0956164	0.616438	2.67863	1.08164	-10.1984	1.75945	7.45041	3.58685	0.611507	3.53178	6.48	5.70301	-8.92712	0.804384	6.50301	1.17288	5.49233	5.05753	3.71808	3.44986	4.08877	-3.22411	5.36685	5.72055	6.85589	3.51589	2.5	5.13205	-1.34767	2.38883
1972	0.0882514	-0.0404372	2.10574	0.708743	-9.56612	1.35628	7.04153	3.5235	0.908197	2.62896	5.92842	5.3123	-9.89617	-0.409563	5.69836	0.526776	4.92186	4.77377	3.87322	3.00464	3.67596	-3.74945	4.70628	5.17459	5.69918	3.51311	2.7582	4.42596	-1.69208	1.96552
1973	0.797808	0.674795	2.16356	1.35288	-9.50575	1.29479	7.42438	3.63068	1.28164	3.43726	6.47288	5.8126	-9.02493	0.401644	6.12411	1.25452	5.36027	4.79288	4.06575	3.50822	4.21534	-4.58082	5.22822	5.81589	6.29973	3.35178	3.01479	4.78493	-0.909589	2.36346
1974	-0.369589	-0.0210959	2.08164	0.769315	-10.3293	0.567945	6.95014	2.7337	-0.216164	2.83178	5.44712	5.21123	-9.47014	-0.714521	4.54877	-0.0353425	4.57096	3.91945	3.69562	3.09671	3.67534	-4.16658	4.27041	4.89945	5.53973	3.34603	2.58219	4.25836	-1.83945	1.64944
1975	-0.693151	0.152055	1.40164	0.0769863	-10.809	0.523836	6.15726	3.01096	0.0832877	1.99616	5.16603	5.21507	-9.74658	-0.395068	5.05836	0.42274	4.27288	3.99425	3.2389	2.81425	3.45589	-4.50822	4.44658	4.83205	5.6326	2.64274	2.22877	3.77973	-1.88712	1.46772
1976	-0.94235	-0.375956	1.3112	0.0273224	-10.9686	0.14918	6.01339	3.2888	-0.627322	2.20383	4.48497	4.8112	-9.49836	-0.0680328	5.06366	0.503279	4.61038	4.33497	3.40355	2.51311	3.22623	-3.43743	5.09699	5.18743	6.2623	2.89071	2.39536	4.58497	-2.36503	1.51999
1977	0.213151	0.260274	2.63342	0.389041	-11.2452	1.25863	7.16411	3.99781	0.983288	3.54137	5.71863	5.8526	-8.98603	1.71123	6.44027	0.972877	5.76301	4.85068	4.11973	3.26877	4.32712	-3.61151	6.19973	5.64301	6.94575	3.55425	3.23425	5.19397	-1.6611	2.37011
1978	0.748493	0.429315	2.66466	0.166301	-10.3463	1.43123	7.65068	3.78466	0.950959	4.26137	5.48932	6.01397	-9.35397	0.844658	5.90493	1.13945	5.69562	4.61479	4.03507	3.30384	3.9611	-2.95534	5.45151	5.21507	6.30219	3.31123	2.91068	4.70027	-1.26548	2.31242
1979	0.564384	-0.0293151	1.85945	0.816164	-10.7827	1.34055	7.33616	3.6411	0.750959	3.88329	5.73616	5.34301	-8.46603	0.853973	6.20329	1.08822	5.18219	4.55151	3.4726	3.1537	4.20548	-3.16849	5.44959	5.45014	7.08959	3.80137	3.49425	5.33123	-1.47397	2.29923
1980	0.861475	-0.00846995	3.02568	1.22104	-10.8885	2.15574	7.73552	4.35929	1.41284	4.7735	6.32158	6.34208	-8.08607	0.987705	6.19235	1.50519	5.42869	5.20546	4.15519	3.36667	3.94536	-2.69672	5.7276	5.91038	7.31421	3.66448	3.26557	5.09945	-0.79918	2.67235
1981	0.372603	0.50411	2.51589	0.88274	-11.6323	1.28849	7.94932	3.71753	1.19671	4.26493	5.34849	5.73945	-8.57534	0.746301	5.77068	0.854247	5.24877	4.71781	3.5463	2.97452	3.9126	-3.0263	5.10575	4.83781	6.62712	3.51014	3.14493	4.72247	-1.09397	2.2473
1982	0.366849	0.939726	3.11233	1.3589	-10.7879	1.88192	8.78795	4.25233	1.96247	4.70904	5.96493	6.42548	-9.0937	0.510959	5.89068	0.811507	5.56712	5.38822	4.23041	3.27671	4.78	-4.16411	5.47753	5.18055	6.67534	3.47507	3.52164	4.83589	-0.713151	2.57326
1983	0.550685	1.09425	2.53041	0.884658	-10.2751	1.39699	8.22411	4.04192	1.03781	4.31452	5.70712	5.77644	-8.8211	0.401644	5.49123	0.721918	5.30575	4.74493	3.47123	2.66822	4.27096	-3.88329	5.33808	5.0674	6.75753	3.52055	2.80795	4.58329	-1.69589	2.27704
1984	-0.514754	-1.00929	0.963115	-0.0322404	-12.4475	0.556284	7.38115	3.13115	0.487705	3.55683	4.84781	5.01475	-8.60738	0.306557	4.87268	0.0344262	5.07896	4.4235	2.59945	1.8418	3.26639	-3.05383	4.69617	4.31694	6.11585	3.3194	2.28634	3.38388	-2.45656	1.52964
1985	0.167945	-0.473425	1.57726	0.433425	-11.6121	0.681096	7.98164	3.70192	0.128219	3.81863	5.36822	5.56219	-8.43233	1.30767	5.40329	0.966301	5.44877	4.54274	3.31808	2.86603	4.00575	-3.73616	5.36301	5.35123	7.0126	3.98767	2.81945	4.26521	-1.35425	2.08518
1986	0.0638356	0.507671	2.38849	0.720274	-11.2142	1.49836	8.97233	4.28822	1.44	4.15726	6.03315	6.12137	-9.06137	0.455342	5.26137	0.839726	5.62822	5.01205	3.69205	2.99699	4.20411	-5.70575	4.87123	5.40959	6.69918	3.78274	2.95808	3.92712	-1.45425	2.2239
1987	0.326575	0.72137	2.74192	1.45068	-11.3901	1.80712	9.41425	4.5126	1.87918	4.37945	6.10603	6.03836	-8.37671	1.59781	5.12137	1.54493	5.37589	5.56712	4.11644	3.50438	4.65123	-3.82329	5.21397	5.31918	6.83753	4.76493	3.67151	4.55644	-0.663562	2.65402
1988	0.198907	0.752459	2.30137	1.33306	-11.2279	1.85929	9.3153	4.07978	1.68306	4.33689	5.58852	5.85027	-8.30355	1.00628	5.36557	1.1724	5.51721	5.03934	3.79481	3.2959	4.57787	-2.59454	5.60355	5.55874	6.90929	4.40082	3.25328	4.41557	-0.961202	2.55594
1989	-0.0863014	0.998356	3.05836	1.72	-9.96219	1.98575	9.50658	4.28466	1.37123	4.72082	5.70685	5.93315	-9.17425	1.88055	4.75425	0.568767	5.23699	4.41808	3.48767	3.4674	4.44712	-3.69699	5.05616	5.21288	6.41151	3.84164	3.03288	3.76932	-0.548219	2.46217
1990	0.463288	1.30548	3.34904	1.40247	-10.4978	2.14932	9.32493	4.59479	1.19425	4.78384	5.8126	5.77726	-8.03726	2.89945	5.19808	1.58904	6.38685	5.57507	4.12164	3.7611	4.28493	-2.35425	5.79534	5.95315	7.40027	4.52603	3.12932	4.41342	-0.378356	2.89391
1991	0.430137	1.06356	3.41068	1.8063	-10.391	2.05315	9.20137	4.16658	1.61644	4.82192	5.40932	5.88658	-8.40932	2.21644	4.6611	0.837534	5.16301	4.60877	3.63781	3.88712	4.07151	-3.70301	5.16932	5.0137	6.4789	3.94575	2.92904	4.07068	-0.313425	2.54276
1992	-0.13388	0.550273	2.55191	1.44727	-10.9369	1.56311	8.50219	3.88087	1.38306	4.88087	5.23169	5.5123	-8.70219	2.62869	4.54863	0.976503	5.48224	4.76639	3.73142	3.59481	3.9653	-4.44153	5.5418	5.35847	6.7276	3.99973	2.86393	4.38989	-1.2724	2.36524
1993	-0.0468493	0.0961644	2.92877	1.83068	-10.6252	2.22356	8.86877	4.31808	1.68356	5.41534	5.19726	5.71534	-8.91068	2.21205	4.51562	0.639726	5.78301	5.06493	3.93397	3.69342	4.30247	-3.06822	5.67425	5.21945	6.59945	3.31425	3.22274	3.8726	-0.690411	2.51669
1994	-0.102466	0.341644	3.05753	2.15014	-10.154	2.35315	8.99699	4.45233	1.45616	5.63014	5.65589	6.02301	-8.48795	2.81479	5.26932	1.00301	5.85726	5.59616	3.95205	3.68247	4.90849	-2.57671	6.05562	5.83644	7.30932	4.27096	3.35671	4.47644	-0.241644	2.86011
1995	1.62082	0.810685	2.71425	1.46603	-12.3964	1.55836	8.72658	4.26164	1.41644	5.28466	5.16356	5.05233	-8.69753	1.58877	4.78712	0.385753	5.40411	5.30356	3.63726	3.57205	4.42548	-4.26082	5.48767	5.33233	6.70767	4.25288	2.87479	4.37616	-1.19507	2.40211
1996	1.37623	-0.12377	2.36858	0.832787	-11.7281	0.940984	8.35929	3.88306	1.49126	4.96831	4.62869	4.97678	-8.55847	1.66858	5.00355	0.706557	5.24208	4.72049	3.19536	3.12842	3.94044	-3.60109	5.11694	5.2235	6.73415	4.28251	2.78115	4.19891	-0.951639	2.23467
1997	2.65562	1.33863	3.33288	1.50493	-10.6567	1.76384	9.15205	4.5137	1.86712	5.85041	5.27397	5.93014	-8.62521	3.08849	5.92603	1.41753	5.7074	4.86164	3.23452	3.08438	4.37178	-2.63452	5.1526	5.98877	7.66137	4.16986	3.09315	3.94877	-0.372877	2.84829
1998	2.97534	1.57753	3.86795	2.46137	-8.40164	2.65863	9.60959	4.96438	2.25699	6.17945	5.58904	5.85644	-7.14301	3.04658	6.61452	2.39589	6.03589	5.70575	4.02274	4.06274	5.48932	-1.39808	6.16603	6.84685	8.31096	5.77041	4.32493	5.49425	0.341096	3.6442
1999	2.68767	1.65233	7.60329	2.4926	-8.81014	2.90274	10.2066	5.20712	2.69918	6.68904	5.76192	6.47342	-7.7063	2.93781	6.8063	1.90685	6.27644	5.61616	4.26137	4.30411	4.8	-2.5726	6.03425	6.80575	8.54137	5.76219	3.98849	5.25562	-0.0978082	3.74089
2000	1.94426	0.587158	7.19727	1.48115	-11.3036	2.35273	9.41585	4.86721	2.28197	6.25137	5.52787	6.16038	-8.2071	2.63907	6.97295	1.39727	6.18251	4.74563	3.71831	3.76995	4.64317	-2.75984	6.07377	6.73962	8.18798	5.20874	3.67213	4.97568	-0.473497	3.25
2001	2.74795	0.808767	7.54959	1.88575	-9.74603	2.77479	10.2222	5.06822	2.45562	6.40548	5.53233	6.35808	-7.94027	2.95589	7.07315	1.90411	6.50521	5.25342	3.84575	4.15123	4.91315	-2.5589	6.25589	6.88712	8.45233	5.49726	4.10192	5.22	-0.205753	3.59911
2002	2.72986	2.04685	7.82822	2.64822	-9.46932	2.82959	10.8441	5.50356	2.06795	6.57151	5.77315	6.80603	-7.63726	2.86493	7.31178	1.94192	6.6	5.38795	3.95014	4.6263	5.08685	-2.53616	5.98795	6.57507	8.38603	5.72027	4.22356	5.49479	0.573699	3.81854
2003	2.44027	1.24932	6.36795	1.82685	-9.43205	2.01452	9.62493	5.25233	1.99205	5.81123	4.73589	6.0989	-8.58466	2.67562	7.70849	1.92959	6.67808	4.85562	3.8463	3.80685	4.80356	-3.30055	6.5274	6.65644	8.45205	5.98658	4.0874	6.06384	-0.070411	3.45188
2004	2.8265	1.4265	7.25383	1.69563	-10.4301	2.33443	9.89863	5.66858	2.41639	6.87623	5.04399	6.87568	-7.77432	2.98607	8.17295	2.32787	7.36311	5.83142	3.91667	4.30874	5.71393	-2.99781	6.64098	7.20765	8.92486	5.88333	4.04809	6.00164	0.0461749	3.80992
2005	2.61753	0.942192	7.41753	1.73479	-10.1964	2.66904	10.0025	5.5737	1.62164	6.53507	4.72658	6.75342	-8.45014	1.87973	7.45233	1.92603	6.41151	4.84658	3.65452	3.85562	5.20301	-3.27041	6.44027	6.31068	8.43425	4.98027	3.54192	5.34027	-0.202466	3.40522
2006	3.23479	1.46712	7.96411	2.5937	-9.68493	3.2	10.4416	5.93342	1.78904	6.75014	4.78767	7.18301	-7.73397	2.96384	7.45425	2.59233	6.93452	5.06959	4.2674	4.30466	5.74575	-2.86521	6.71562	6.9526	9.14164	5.75836	4.09068	6.18548	0.254521	3.91351
2007	3.30055	1.56137	8.23699	2.40027	-8.74712	3.04192	10.8386	6.11562	2.24247	7.10822	5.25808	7.43205	-8.02466	2.79288	7.7389	2.67699	6.63616	5.07342	3.53836	4.19534	5.66822	-3.68329	6.61425	7.32192	9.56082	5.93863	4.03342	6.32685	0.866027	4.00218
2008	2.65519	1.30437	8.06557	2.3582	-8.73497	2.73798	10.4746	5.94809	2.12732	6.53306	4.62213	6.71066	-8.12514	2.66448	7.3071	1.73552	6.19508	4.46721	3.39044	3.80546	4.96148	-3.36421	6.19208	6.58525	8.60683	4.99863	2.99481	5.44454	-0.0819672	3.53723
2009	2.77616	1.16904	7.81973	1.9811	-9.53397	2.56712	10.509	6.16219	1.94438	7.05178	5.05041	7.3789	-8.35479	2.90329	7.65068	2.12466	6.48384	4.5611	3.6274	3.62356	4.97315	-3.73041	6.71644	7.33699	9.51945	5.88192	4.03945	6.24795	0.00986301	3.74105
2010	3.13342	1.00356	7.31151	2.04849	-10.4641	3.13507	10.2679	6.34575	3.03753	7.01973	5.13863	7.07534	-6.98548	3.31644	7.77233	2.61589	6.75452	5.01397	4.35342	3.81836	5.27863	-1.92301	6.86192	7.43507	9.43863	6.59781	4.43425	6.73397	0.286849	4.02953
2011	2.34329	0.760548	7.48685	1.62493	-11.1159	2.50603	10.2964	5.98301	2.61096	5.07315	4.52	7.20027	-7.69918	2.25096	7.21973	1.59534	6.24027	4.23342	3.32164	3.06301	4.55808	-2.00849	6.26274	6.72329	8.91726	5.77781	3.82658	5.58548	0.393425	3.43279
2012	-0.60847	0.362022	7.23743	0.998087	-9.95929	1.76885	10.0861	4.83415	1.00355	4.13388	3.85546	6.69235	-8.62596	1.70519	6.26858	0.770765	5.41284	3.42295	2.44836	2.84563	3.8224	-2.6612	5.78443	6.1571	8.46257	5.57732	3.61694	5.27842	-0.49071	2.76551
2013	-0.147397	1.45425	8.12	1.88356	-10.5049	2.68904	10.5805	6.12822	2.61534	5.53671	5.21096	8.22959	-7.85644	3.19342	7.67315	2.83452	6.51233	4.80082	3.78932	4.21233	4.90219	-1.8789	6.78164	6.86877	9.41151	5.88438	4.00877	5.58932	0.61726	3.76346
2014	-1.4863	0.0994521	7.25918	1.75726	-11.3222	1.49945	9.54192	5.51781	1.62082	4.80493	4.29781	7.58466	-8.15918	2.46575	6.74274	1.65041	5.91616	4.36603	2.95123	4.13534	3.66822	-2.19671	6.69342	6.3011	8.78849	5.49233	3.50685	5.36411	-0.142466	3.05926
2015	-0.412055	1.58849	7.91644	3.03562	-9.92274	3.10411	10.7258	6.53973	2.88027	5.90438	5.26329	8.90247	-7.07479	3.59726	7.72986	2.45425	7.06027	5.46411	4.49562	5.71699	4.8874	-1.50384	7.50219	7.42466	9.94767	6.36027	5.05589	6.30767	1.04247	4.20668
2016	-0.130874	1.63005	8.41831	3.26721	-9.3459	4.11858	12.7639	6.67158	3.38798	6.11913	5.30683	5.59016	-6.70191	3.52514	7.91694	2.5612	7.21612	5.82678	5.09016	6.03989	5.36038	-0.897541	7.78852	7.62705	9.88743	6.74809	5.74235	6.99836	1.22951	4.47433
2017	-0.90274	1.04959	8.64438	2.90055	-9.97726	3.86822	13.0175	6.29863	3.21342	5.99945	5.03507	5.17068	-8.53671	2.06658	6.83342	1.72164	6.92932	5.01096	5.02055	5.66164	5.02548	-1.73836	7.18329	6.9137	9.29205	5.99151	4.92575	6.33452	1.20164	3.93636
	0.661596	0.598243	4.09494	1.27644	-10.5537	1.69238	8.6878	4.39567	1.4131	4.76913	5.46686	5.97469	-8.62246	1.52161	5.99601	1.15829	5.46445	4.79425	3.66176	3.39317	4.32273	-3.32346	5.6407	5.84377	7.38725	4.25907	3.21496	4.95956	-0.766215

## Sheet: RH
year	Mean value	Mean value	Mean value	Mean value	Mean value	Mean value	Mean value	Mean value	Mean value	Mean value	Mean value	Mean value	Mean value	Mean value	Mean value	Mean value	Mean value	Mean value	Mean value	Mean value	Mean value	Mean value	Mean value	Mean value	Mean value	Mean value	Mean value	Mean value	Mean value	Mean value
1960	41.3798	53.1038	35.2432	41.724	71.3224	55.6585	39.5301	57.9098	60.9672	48.6885	38.5328	43.7705	55.4126	40.9617	48.5191	45.3852	47.1913		46.6557	43.0738	36.4317	39.6339	50.776	39.1393	37.3279	36.0082	36.5574	38.1393	37.9153	45.2485
1961	44.2219	51.2959	34.8274	40.8959	69.9534	56.4274	38.1863	55.8658	56.0329	47.4356	36.0356	45.5507	48.9452	40.3288	47.4575	44.7123	47.5068	39.6849	46.1178	45.0356	37.1452	39.5616	50.1178	37.8548	38.0849	39.0329	39.3315	39.8219	36.4137	44.6166
1962	44.0329	49.4055	34.3562	41.5945	70.6986	58.3644	37.7918	58.8849	60.7288	48.5288	40.189	46.0959	57.5699	47.2658	50.7918	47.1808	51.6247	43.2904	50.2904	48.3808	38.6575	39.9945	53.1096	42.2959	43.1342	42.9534	40.0849	43.5178	35.8137	47.1251
1963	44.7973	49.3616	35.3699	41.4795	69.5479	57.7671	39.5808	60.9616	65.611	50.8685	44.0685	48.2767	56.3699	47.4274	52.5151	47.7671	52.4027	48.4877	50.9205	48.6082	39.8521	35.6164	54.6658	41.3945	42.1699	40.8767	41.3068	42.0219	36.1452	47.8013
1964	44.8388	53.582	34.8224	40.4699	73.0765	57.6339	39.7459	57.0055	64.4536	48.6448	42.9153	44.6885	57.3224	47.7623	49.5082	49.2295	51.8415	44.6175	48.8661	48.6448	39.2787	40.7978	53.8934	43.3934	43.4699	41.8361	43.0847	42.4126	40.8005	47.884
1965	39.674	47.1644	30.5068	36.1507	69.8603	53.7781	36.7753	54.3507	57.6685	45.3041	39.8438	41.2767	57.4137	43.4055	46.2164	44.6274	48.7671	42.3945	46.4795	45.1699	35.2438	42.2027	51.1973	41.7918	40.2027	40.1288	40.4247	41.3534	31.8247	44.524
1966	41.9479	49.7123	34.1589	38.5808	72.9151	53.4767	39.0685	56.7041	58.1123	47.1863	40.0795	42.0795	56.3205	44.3123	47.0904	45.6274	49.8575	44.7014	48.0959	43.8466	37.2164	39.4192	52.3178	45.4164	43.8767	41.0959	40.1288	42.8658	35.7096	45.9283
1967	43.0548	48.4658	33.389	39.2932	70.6329	54.4219	39.9589	57.8329	62.5616	50.6384	44.0055	45.5589	56.4	50.9945	49.4045	51.3014	50.9534	44.6329	52.5534	44.926	42.3863	36.5123	53.8	46.8164	43.8521	45.1014	47.8603	44.6082	34.7397	47.8157
1968	40.2322	45.1202	30.9344	35.265	70.7842	49.6831	38.7951	55.6667	60.5328	47.0437	38.5601	41.082	57.9317	47.4754	46.8579	48.4126	45.7377	38.3934	47.9836	41.2322	36.0601	35.9153	52.3005	40.9891	40.194	38.4454	41.7459	39.6175	32.0738	44.3126
1969	45.4575	52.1507	35.5205	38.9315	70.2575	54.0411	40.2356	59.6575	64.6575	50.0356	43.6384	44.7014	59.7151	50.2027	50.3507	51.6466	56.4725	42.4274	51.211	43.4274	39.126	34.4685	54.8795	43.9151	44.5699	42.474	45.5342	43.0274	36.1973	47.8941
1970	42.7836	48.137	34.6301	38.7014	68.1479	52.9781	39.3671	57.9178	61.7836	47.2384	40.6219	43.3096	55.6849	44.3068	47.2082	45.5781	47.2849	40.1205	49.011	42.6795	37.1205	31.9726	51.3205	40.7342	40.7644	39.8493	40.474	41.0493	34.0219	44.993
1971	46.6603	48.6904	35.6904	43.5397	69.5863	55.5616	43.8493	59.9397	65.4082	50.389	43.6137	45.5808	55.1014	45.3863	48.411	47.9479	50.6438	42.0411	50.5507	44.537	37.8493	32.8384	53.5452	45.011	41.0849	40.9479	41.5342	41.2712	38.7507	47.1021
1972	43.9754	51.3279	35.4454	43.8798	68.6148	55.5273	45.3798	58.4536	63.306	51.8361	43.0546	45.8142	60.9344	49.8689	50.8525	52.2678	48.3388	42.3005	50.8962	44.9645	39.0109	35.765	54.8087	46.7486	44.6257	44.9235	42.2459	45.3443	37.4044	48.204
1973	41.8466	50.2767	37.3507	43.6904	65.537	55.2411	43.1041	58.6082	64.3507	52.5397	43.4521	45.8	52.8548	43.3918	47.8219	44.7014	45.474	39.7205	49.7096	45.8712	38.5425	39.663	53.5041	43.0219	39.2822	39.6	40.0384	38.0904	34.2603	46.1154
1974	45.4466	49.3014	35.4274	40.5479	68.7288	55.7918	43.2932	62.1589	66.8356	53.9178	45.8055	46.1562	58.2384	51.4301	52.3644	52.063	49.9014	45.211	53.8411	45.7315	41.2301	41.0575	56.9068	50.2055	47.3863	45.3589	44.8877	44.7342	33.4	49.2193
1975	45.2137	49.9808	34.5589	39.2219	68.7397	53.7096	43.5699	59.0904	62.2274	52.5205	43.2521	43.3918	54.8904	48.0493	49.9014	46.6137	47.4986	42.6795	51.1178	44.6247	39.5671	40.4767	55.4712	46.8411	41.8959	40.3096	40.3753	40.3753	34.1397	46.907
1976	46.3142	50.0738	35.6366	41.194	71.0902	55.9372	45.5219	60.2404	66.7295	53.8552	45.8525	43.6421	55.0437	49.7104	52.6776	49.9536	47.3415	44.8525	51.8607	42.8743	40.0055	37.3197	57.1475	48.5792	43.2131	39.6393	39.0137	41.1913	34.071	47.9511
1977	44.7562	50.1836	35.8795	40.2575	68.9863	55.1123	47.1781	60.526	65.2493	53.9589	46.7781	44.4219	55.4192	47.5781	51.3918	48.1068	48.5644	47.5315	54.3041	44.4685	42.2822	43.4219	53.7342	47.8137	43.4411	44.2356	42.3315	44.8493	37.1945	48.6192
1978	41.8658	52.5616	36.674	39.9315	68.9151	57.8877	44.0849	60.3753	64.7808	53.1863	47.8027	45.1945	56.8301	45.7973	51.7096	47.5233	47.5425	43.7781	53.7616	46.5425	40.3699	34.2849	55.7205	46.6082	46.2603	44.9151	42.0466	45.4822	35.5014	48.2046
1979	42.8301	52.1699	36.3918	43.5014	71.411	55.2603	44.6548	55.6685	60.9397	49.326	42.4877	43.0849	52.2877	42.4356	46.7041	42.1644	42.5945	40.326	50.9425	46.0274	39.4466	37.7068	51.1288	40.8548	38.2055	38.8082	34.8438	38.5616	38.4959	45.4917
1980	43.1913	50.459	33.2732	39.4781	71.2814	54.8169	39.9208	56.2377	62.7022	49.0464	43.0492	41.9645	54.6776	46.2951	51.7787	47.6421	44.2432	40.2678	51.6038	45.1776	39.3033	38.5164	55.0355	42.6831	40.1284	39.7923	34.5628	39.8607	32.3388	45.8389
1981	42.9068	49.2795	34.5288	41.4712	70.5753	56.6849	38.3452	57.5644	63.5644	50.7562	45.7534	45.211	58.3096	46.7562	50.8877	52.1616	45.4493	43.8274	52.4986	46.5178	39.9342	35.8466	55.189	45.3699	41.3945	42.589	37.2329	43.4329	36.4137	47.257
1982	43.9863	49.1151	33.6767	41.474	70.5699	56.0932	40.4658	57.8932	63.1151	51.2219	46.2466	45.3041	59.4822	49.5781	51.6603	53.2438	48.1096	46.0712	53.0055	47.9671	42.2082	44.2082	55.2082	46.989	42.3808	43.5616	40.2219	46.5068	35.0849	48.4362
1983	43.0904	46.9342	33.8904	42.1562	67.6849	56.6027	39.8219	56.9397	63.6411	48.6384	43.6301	44.5233	56.6301	45.3616	50.6822	50.0986	46.4301	41.6274	51.8164	47.4603	40.5315	39.5945	51.8493	45.1452	41.4137	40.5699	39.126	45.6521	36.4603	46.8277
1984	41.9809	51.8934	33.7186	39.9918	68.276	53.2158	40.1066	55.4672	62.4399	46.9481	41.6995	42.847	49.5191	44.2514	51.4836	49.0792	45.2186	42.2978	50.1749	45.3852	37.9563	35.6749	51.4071	44.5601	40.5328	36.1257	38.5956	42.5492	35.3798	45.475
1985	38.5096	47.1781	30.4685	39.0438	68.4027	52.5863	38.3781	54.6658	62.9836	47.9973	41.6521	41.389	51.4904	41.2877	49.7315	45.9315	43.5178	39.9945	48.6658	43.6219	35.3863	39.6521	51.7479	42.726	39.1644	36.5397	37.7671	42.6192	32.9726	44.3473
1986	42.3397	49.6137	34.2493	38.9507	70.4877	53.0356	37.4877	54.7699	59.3534	47.5808	42.6575	42.4548	56.4959	46.3178	50.6247	49.9397	44.2219	40.337	48.8	42.6548	35.7151	49.0082	52.2849	43.6548	39.7096	37.5644	38.9616	44.4986	33.4603	45.7666
1987	46.2521	52.6027	36.2438	43.737	72.5178	59.1918	42.5123	57.5041	66.5014	54.6712	50.0247	47.7315	57.8904	48.0438	54.9342	52.8548	47.4932	45.5315	52.1288	46.2603	37.7973	42.8	55.0575	47.5288	46.1616	43.1753	41.6356	49.8575	34.7836	49.4284
1988	45.6803	51.0437	35.9727	43.847	70.1339	57.765	40.1612	58.6967	68.571	51.6393	48.3115	45.6175	57.0628	48.0219	53.8525	52.5956	47.2814	45.9699	52.6967	46.1093	38.653	38.224	54.8634	46.5738	46.8415	43.5492	42.0519	49.0656	34.3661	48.8006
1989	45.9288	50.9753	34.9671	41.6877	69.0137	56.0849	40.063	57.8986	63.7781	50.8192	46.9589	45.4219	57.3096	44.326	53.589	51.326	47.4192	44.474	52.4356	47.1918	40.9945	38.6411	54.6082	43.7726	44.9726	42.6877	43.1616	48.7507	33.9452	48.0415
1990	42.7699	48.2877	34.2384	39.7123	68.0959	54.5781	38.4164	57.611	64.7863	49.5726	45.6986	44.7096	53.2192	40.8356	55.6027	50.3151	47.4767	43.611	52.8384	46.8712	40.8356	37.1452	55.4329	44.537	43.7452	41.3068	40.863	48.1452	35.7288	47.1375
1991	45.4247	47.6603	34.1397	42.1534	68.4767	60.1589	40.074	60.7726	66.8027	52.0301	50.8548	49.6137	56.1096	45.2849	57.3397	53.6822	49.7288	48.863	56.9123	47.1315	41.2301	41.3178	58.0822	48.4137	46.0027	44.6959	44.937	52.7699	33.5781	49.8014
1992	46.8907	52.0847	37.623	43.2404	70.7322	58.3852	42.0246	61.0164	69.1202	49.4508	50.1475	47.7459	58.5246	46.7514	59.4536	53.5219	50.7486	48.8907	55.5082	46.8798	43.5492	46.9699	58.3169	47.7486	46.347	43.9891	45.6694	52.8525	38.4891	50.7818
1993	47.9808	53.4384	36.5863	42.5178	70.2877	57	39.6849	61.9863	66.4877	48.8767	51.274	48.1671	57.9315	45.3918	56.3945	56.1781	51.8603	50.2137	55.8685	46.2795	42.6822	38.811	58.2712	48.4521	47.6055	46.8164	45.9726	54.9151	38.1699	50.5552
1994	46.9425	51.926	36.7534	41.6055	70.211	57.7945	38.9671	58.3151	64.2822	46.2658	46.9945	45.737	57.5507	39.5233	51.6301	49.5562	46.5918	43.8822	53.8877	43.9562	39.5041	38.3918	52.8466	42.9096	42.0986	42.4986	42.7205	49.4521	33.5973	47.4618
1995	38.5178	50.1233	37.2658	44.9781	70.0356	62.926	41.7425	62.189	67.5014	50.9616	51.6603	51.0904	56.1534	48.1644	55.1616	55.7315	51.2411	47.4356	58.2712	46.7041	42.2301	43.7863	56.7534	46.9507	46.2603	45.3452	46.1918	52.6	35.9288	50.4794
1996	40.9426	50.2213	34.4891	46.541	70.6011	61.2077	39.7732	61.8579	68.4044	49.276	51.2623	48.1831	56.7978	46.7568	55.6393	58.0437	51.276	49.8333	56.8361	43.1995	39.7049	40.9617	57.9836	47.2432	43.6612	41.4344	41.653	50.9508	34.4863	49.6283
1997	38.4575	45.4192	30.5699	39.3863	65.4356	55.9945	37.7836	55.9096	62.326	43.3014	47.0055	43.8301	53.5534	36.389	49.8164	49.7068	44.8904	43.9507	55.6192	42.6329	37.2822	36.2438	52.7479	37.4548	35.2521	38.0247	39.6274	46.5288	35.6521	44.8549
1998	43.5479	53.874	37.5425	48.2603	65.6877	61.2329	45.5836	60.7288	67.9479	50.4575	55.0301	51.0164	61.3589	45.8603	54.4932	52.7123	50.6959	50.3589	59.9178	47.6247	43.5589	38.0192	56.9014	44.1315	41.6301	41.0877	43.8329	49.8712	42.5425	50.5347
1999	44.5753	53.4384	31.3973	42.1452	68.7123	58.3178	42.8795	58.4959	63.8795	46.9041	51.2466	46.8575	56.6384	42.2	50.4493	52.0849	48.4575	45.8877	58.1918	45.8575	43.074	44.2521	54.9452	41.1014	40.3479	39.3425	44.7233	49.411	39.2493	48.4504
2000	44.2732	54.1148	31.4208	44.9699	73.918	60.9071	40.4781	56.6612	63.5874	47.1557	49.2869	47.418	59.6421	39.8661	46.1721	50.6448	47.1585	46.2486	57.2869	48.9754	41.306	39.1011	51.612	39.8962	39.3798	39.4863	44.3579	49.4891	36.9153	47.9907
2001	38.9205	52.7589	30.1781	41.4247	72.5178	56.6219	38.6493	57.2219	63.737	44.8712	48.474	44.8082	60.8329	42.2767	48.4603	53.4329	48.0192	47.4767	57.2137	49.1233	42.3479	39.4521	51.6986	40.1973	39.0356	39.0822	43.9014	46.9753	35.4356	47.4188
2002	43.1726	55.5726	33.0932	43.4849	73.1616	58.5479	40.7479	58.5288	67.3151	48.8767	49.3452	46.9151	58.3068	46.137	49.7726	56.2411	50.4877	50.0493	58.7945	48.8904	46.2055	39.7836	57.2575	47.989	44.2932	42.4521	45.3151	51.137	39.263	50.0392
2003	41.0932	55.5014	34.2219	47.4	66.9616	64.7151	40.7014	62.126	70.2192	53.1616	53.8274	49.6959	58.7397	50.8027	51.7233	56.7205	54.0438	56.7342	61.9151	49.8247	45.1123	43.6082	57.7123	49.8274	44.9616	42.2822	45.1616	51.3178	41.4521	51.7781
2004	39.3661	52.4153	31.3607	42.3825	67.5574	60.8798	40.1448	57.6913	66.8579	46.8361	50.5628	45.2186	58.8388	50.2514	50.2322	52.5	47.347	50.8333	56.7186	46.612	39.3798	46.9044	55.694	44.7705	41.1011	38.7404	42.7541	45.276	34.1721	48.3931
2005	40.0438	53.3288	32.6438	43.5507	69.6767	58.0959	36.8438	54.7041	64.5397	46.389	53.3945	46.1425	62.663	54.6712	48.6027	56.2521	47.4986	49.7918	57.0932	44.8548	38.8986	44.9425	51.8411	44.211	39.737	38.7452	42.2493	44.0384	38.5781	48.4145
2006	38.337	53.0767	35.1315	42.1671	70.1753	57.9671	39.011	56.0137	62.8767	48.126	54.1068	47.9288	59.4329	47.2548	48.9753	52.1397	50.4986	50.1397	59.6795	47.2356	42.2192	44.3342	51.9425	44.1808	40.7315	40.4521	46.4795	46.3808	41.1205	48.9005
2007	36.5616	51.9726	31.7233	40.0082	67.6219	56.2712	34.5123	49.4137	59.8685	42.8082	49.3123	42.0164	55.8959	40.6767	40.5644	45.2274	41.7726	43.474	53.6356	42.0603	36.3205	42.1288	44.1397	34.6	32.4438	33.9178	39.1205	39.0055	36.6658	43.5772
2008	39.3852	48.1284	29.7486	43.0546	67.7787	55.7213	33.9454	51.3197	59.8333	43.8415	52.3115	45.1284	58.6421	45.8852	45.9536	50.6393	47.0355	49.5328	57.347	41.9426	40.1639	45.153	47.7623	40.3962	37.7896	37.3798	43.2596	43.735	36.7377	46.1914
2009	36.1753	49.4904	30.1151	39.5068	69.3205	52.6274	32.8904	47.1589	57.7342	40.0822	47.1589	40.2411	60.2082	41.9205	40.5315	45.5014	40.4301	45.4849	53.8027	38.7781	39.5479	43.3644	42.3151	35.0712	32.8411	33.6795	39.6849	38.6849	36.5534	43.1345
2010	37.5178	48.9425	30.8137	41	71.1973	55.2384	33	53.8493	64.0767	44.874	53.6055	44.7836	61.0849	47.3644	48.7836	53.5781	49.2959	56.7233	58.8219	43.1068	43	42.1644	50.3781	45.1123	41.2	40.9123	42.7233	48.8603	41.3616	48.0472
2011	38.2356	50.663	30.7616	43.6411	71.1699	53.9123	35.0411	51.5068	60.2137	47.0685	50.9644	41.8795	61.1068	49.8877	44.9945	56.2137	46.3671	52.8411	57.4548	42.0219	39.8575	39.4658	47.2164	40.1753	35.1863	37.2164	39.8877	43.2904	37.0767	46.3903
2012	45.8989	48.2842	29.6585	43.0246	64.9727	52.7923	33.9454	50.5956	59.123	47.4563	49.1858	40.6995	59.041	48.6995	47.6639	50.6557	46.1475	51.7541	57.8525	40.0219	41.2213	43.5929	48.929	44.1011	38.0437	38.1694	39.5109	46.0328	35.765	46.3048
2013	46.9753	51.0055	33.2192	45.0575	67.2438	55.4521	38.2164	50.6466	60.4055	48.8904	49.1397	41.2849	54.8384	45.1205	44.1726	48.3041	46.5753	50.1616	57.074	40.789	42.7644	38.2027	46.2877	40.9808	34.6904	38.2438	39.3096	44.8192	36.6411	46.0866
2014	45.1534	47.8438	29.3479	39.9671	67.2877	57.3288	34.6877	49.5205	59.5945	45.6877	49.4493	37.6959	53.2904	44.1397	44.7178	47.9644	44.874	49.5123	51.1178	38.926	45.0685	35.7068	45.5452	37.9096	35.4685	37.6603	38.4438	42.1753	32.7671	44.4432
2015	48.389	52.6932	34.3068	42.8521	69.9397	62.6137	39.2438	50.8959	60.937	49.6137	53.0603	42.4	56.137	44.2548	43.8795	49.6712	45.1452	50.3753	53.2247	43.9041	46.6575	38.4082	46.1397	39.0192	35.3425	38.8192	39.0493	41.6027	38.4274	46.7932
2016	50.0738	56.8251	34.0546	45.2541	70.8388	61.3169	32.3443	51.4126	63.6475	52.9454	55.3689	53.9672	58.9016	47.0656	47.2295	51.6093	46.9809	53.0055	54.7432	43.5109	47.1503	36.7978	45.8306	40.4891	37.1749	42.1393	41.0137	41.4208	38.8033	48.3419
2017	47.7918	56.8767	31.1699	40.1616	70.5507	57.0658	29.2658	50.2575	63.3014	47.8685	53.5699	50.4493	60.263	51.589	49.4192	53.0685	49.2411	54.9151	54.5671	42.1123	47.6712	42.411	49.7836	45.137	41.3014	43.0795	41.3753	45.2767	36.6466	48.4892
	43.0795	50.8125	33.8168	41.7265	69.6192	56.6553	39.4402	56.7907	63.4309	48.8985	46.9633	45.1304	56.9872	45.9199	49.9105	50.3376	47.9105	46.1328	53.4688	44.98	40.4111	39.8658	52.7925	43.6454	41.1968	40.6844	41.4992	44.968	36.2394

[truncated: 3 more sheets: U, N, Mean value]
